# Supplementary material for: Discovery of MAO-B Inhibitor with Machine Learning, Topomer CoMFA, Molecular Docking and Multi-Spectroscopy Approaches
Source: Biomolecules. 2022 Oct 13;12(10):1470. doi: 10.3390/biom12101470 (PMC9599443; doi:10.3390/biom12101470)
Supplement: Supplementary file 1 [file biomolecules-12-01470-s001.zip]

Archive with 3 entries (3 files):
- Supporting Information I.csv
- Supporting Information III.csv
- Supporting Inofrmation II.csv
