# Supplementary material for: Discovery of MAO-B Inhibitor with Machine Learning, Topomer CoMFA, Molecular Docking and Multi-Spectroscopy Approaches
Source: Biomolecules. 2022 Oct 13;12(10):1470. doi: 10.3390/biom12101470 (PMC9599443; doi:10.3390/biom12101470)
Supplement: Supplementary file 1 [file biomolecules-12-01470-s001.zip › Supporting Information I.csv]

ID	Name
1	3-(2-hydroxyphenyl)-N,5-diphenyl-4,5-dihydro-1H-pyrazole-1-carbothioamide
2	5-(2-chlorophenyl)-3-(2-hydroxyphenyl)-N-phenyl-4,5-dihydro-1H-pyrazole-1-carbothioamide
3	5-(4-chlorophenyl)-3-(2-hydroxyphenyl)-N-phenyl-4,5-dihydro-1H-pyrazole-1-carbothioamide
4	3,5-bis(2-hydroxyphenyl)-N-phenyl-4,5-dihydro-1H-pyrazole-1-carbothioamide
5	3-(2-hydroxyphenyl)-5-(4-hydroxyphenyl)-N-phenyl-4,5-dihydro-1H-pyrazole-1-carbothioamide
6	3-(2-hydroxyphenyl)-5-(2-methoxyphenyl)-N-phenyl-4,5-dihydro-1H-pyrazole-1-carbothioamide
7	3-(2-hydroxyphenyl)-5-(4-methoxyphenyl)-N-phenyl-4,5-dihydro-1H-pyrazole-1-carbothioamide
8	5-(2-(furan-2-yl)phenyl)-3-(2-hydroxyphenyl)-N-phenyl-4,5-dihydro-1H-pyrazole-1-carbothioamide
9	3,5-bis(4-hydroxyphenyl)-N-phenyl-4,5-dihydro-1H-pyrazole-1-carbothioamide
10	5-(2-hydroxyphenyl)-N,3-diphenyl-4,5-dihydro-1H-pyrazole-1-carbothioamide
11	5-(4-hydroxyphenyl)-N,3-diphenyl-4,5-dihydro-1H-pyrazole-1-carbothioamide
12	3,5-bis(2-hydroxyphenyl)-N-(4-methoxyphenyl)-4,5-dihydro-1H-pyrazole-1-carbothioamide
13	3-(2-hydroxyphenyl)-5-(4-hydroxyphenyl)-N-(4-methoxyphenyl)-4,5-dihydro-1H-pyrazole-1-carbothioamide
14	3,5-bis(2-hydroxyphenyl)-N-(p-tolyl)-4,5-dihydro-1H-pyrazole-1-carbothioamide
15	3-(2-hydroxyphenyl)-5-(4-hydroxyphenyl)-N-(p-tolyl)-4,5-dihydro-1H-pyrazole-1-carbothioamide
16	5-(4-hydroxy-3-methoxyphenyl)-3-(2-hydroxyphenyl)-N-phenyl-4,5-dihydro-1H-pyrazole-1-carbothioamide
17	5-(4-hydroxy-3-methoxyphenyl)-3-(2-hydroxyphenyl)-N-(4-methoxyphenyl)-4,5-dihydro-1H-pyrazole-1-carbothioamide
18	5-(4-hydroxy-3-methoxyphenyl)-3-(2-hydroxyphenyl)-N-(p-tolyl)-4,5-dihydro-1H-pyrazole-1-carbothioamide
19	3-(2,4-dihydroxyphenyl)-5-(4-hydroxy-3-methoxyphenyl)-N-phenyl-4,5-dihydro-1H-pyrazole-1-carbothioamide
20	3-(2,4-dihydroxyphenyl)-5-(4-hydroxy-3-methoxyphenyl)-N-(4-methoxyphenyl)-4,5-dihydro-1H-pyrazole-1-carbothioamide
21	3-(2,4-dihydroxyphenyl)-5-(4-hydroxyphenyl)-N-phenyl-4,5-dihydro-1H-pyrazole-1-carbothioamide
22	3-(2,4-dihydroxyphenyl)-5-(4-hydroxyphenyl)-N-(4-methoxyphenyl)-4,5-dihydro-1H-pyrazole-1-carbothioamide
23	3-(2-hydroxyphenyl)-5-(4-hydroxyphenyl)-N-(2-methoxyphenyl)-4,5-dihydro-1H-pyrazole-1-carbothioamide
24	3,5-bis(2-hydroxyphenyl)-N-(2-methoxyphenyl)-4,5-dihydro-1H-pyrazole-1-carbothioamide
25	5-(4-hydroxy-3-methoxyphenyl)-3-(2-hydroxyphenyl)-N-(2-methoxyphenyl)-4,5-dihydro-1H-pyrazole-1-carbothioamide
26	3-(2,4-dihydroxyphenyl)-5-(4-hydroxyphenyl)-N-(2-methoxyphenyl)-4,5-dihydro-1H-pyrazole-1-carbothioamide
27	3-(2,4-dihydroxyphenyl)-5-(4-hydroxy-3-methoxyphenyl)-N-(2-methoxyphenyl)-4,5-dihydro-1H-pyrazole-1-carbothioamide
28	3-(2-hydroxyphenyl)-5-(4-hydroxyphenyl)-N-(o-tolyl)-4,5-dihydro-1H-pyrazole-1-carbothioamide
29	3,5-bis(2-hydroxyphenyl)-N-(o-tolyl)-4,5-dihydro-1H-pyrazole-1-carbothioamide
30	5-(4-hydroxy-3-methoxyphenyl)-3-(2-hydroxyphenyl)-N-(o-tolyl)-4,5-dihydro-1H-pyrazole-1-carbothioamide
31	2-(1-benzylpiperidin-4-yl)-2-(((8-hydroxyquinolin-5-yl)methyl)(prop-2-yn-1-yl)amino)acetonitrile
32	5-((((1-benzylpiperidin-4-yl)methyl)(prop-2-yn-1-yl)amino)methyl)quinolin-8-ol
33	3-(1-benzylpiperidin-4-yl)-2-(((8-hydroxyquinolin-5-yl)methyl)(prop-2-yn-1-yl)amino)propanenitrile
34	5-(((2-(1-benzylpiperidin-4-yl)ethyl)(prop-2-yn-1-yl)amino)methyl)quinolin-8-ol
35	4-(1-benzylpiperidin-4-yl)-2-(((8-hydroxyquinolin-5-yl)methyl)(prop-2-yn-1-yl)amino)butanenitrile
36	5-(((3-(1-benzylpiperidin-4-yl)propyl)(prop-2-yn-1-yl)amino)methyl)quinolin-8-ol
37	2-((1-benzylpiperidin-4-yl)methyl)-5,6-dimethoxy-2,3-dihydro-1H-inden-1-one
38	5-((methyl(prop-2-yn-1-yl)amino)methyl)quinolin-8-ol
39	7-((3-chlorobenzyl)oxy)-2H-chromen-2-one
40	7-((3-chlorobenzyl)oxy)-4-methyl-2H-chromen-2-one
41	7-((3-chlorobenzyl)oxy)-4-ethyl-2H-chromen-2-one
42	7-((3-chlorobenzyl)oxy)-4-(trifluoromethyl)-2H-chromen-2-one
43	4-chloro-7-((3-chlorobenzyl)oxy)-2H-chromen-2-one
44	7-((3-chlorobenzyl)oxy)-4-(chloromethyl)-2H-chromen-2-one
45	7-((3-bromobenzyl)oxy)-4-(chloromethyl)-2H-chromen-2-one
46	7-(benzyloxy)-4-hydroxy-2H-chromen-2-one
47	7-((3-fluorobenzyl)oxy)-4-hydroxy-2H-chromen-2-one
48	7-((3-chlorobenzyl)oxy)-4-hydroxy-2H-chromen-2-one
49	7-((3-bromobenzyl)oxy)-4-hydroxy-2H-chromen-2-one
50	4-amino-7-((3-chlorobenzyl)oxy)-2H-chromen-2-one
51	7-((3-chlorobenzyl)oxy)-2-oxo-2H-chromene-4-carbaldehyde
52	4-acetyl-7-((3-chlorobenzyl)oxy)-2H-chromen-2-one
53	7-((3-chlorobenzyl)oxy)-2-oxo-2H-chromene-4-carboxylic acid
54	ethyl 7-((3-chlorobenzyl)oxy)-2-oxo-2H-chromene-4-carboxylate
55	7-((3-chlorobenzyl)oxy)-2-oxo-2H-chromene-4-carboxamide
56	7-((3-chlorobenzyl)oxy)-2-oxo-2H-chromene-4-carbonitrile
57	7-((3-chlorobenzyl)oxy)-2-oxo-2H-chromene-4-carbaldehyde oxime
58	7-((3-chlorobenzyl)oxy)-4-(hydroxymethyl)-2H-chromen-2-one
59	7-((3-bromobenzyl)oxy)-4-(hydroxymethyl)-2H-chromen-2-one
60	7-((3-chlorobenzyl)oxy)-4-(1-hydroxyethyl)-2H-chromen-2-one
61	2-(7-((3-chlorobenzyl)oxy)-2-oxo-2H-chromen-4-yl)acetonitrile
62	2-(7-((3-chlorobenzyl)oxy)-2-oxo-2H-chromen-4-yl)acetamide
63	2-(7-((3-chlorobenzyl)oxy)-2-oxo-2H-chromen-4-yl)-N-methylacetamide
64	2-(7-((3-chlorobenzyl)oxy)-2-oxo-2H-chromen-4-yl)-N,N-dimethylacetamide
65	4-(aminomethyl)-7-((3-chlorobenzyl)oxy)-2H-chromen-2-one
66	7-((3-chlorobenzyl)oxy)-4-((methylamino)methyl)-2H-chromen-2-one
67	7-((3-bromobenzyl)oxy)-4-((methylamino)methyl)-2H-chromen-2-one
68	7-((3-chlorobenzyl)oxy)-4-((propylamino)methyl)-2H-chromen-2-one
69	4-((butylamino)methyl)-7-((3-chlorobenzyl)oxy)-2H-chromen-2-one
70	7-((3-chlorobenzyl)oxy)-4-((dimethylamino)methyl)-2H-chromen-2-one
71	7-(benzyloxy)-4-methoxy-2H-chromen-2-one
72	7-((3-fluorobenzyl)oxy)-4-methoxy-2H-chromen-2-one
73	7-((3-chlorobenzyl)oxy)-4-methoxy-2H-chromen-2-one
74	7-((3-bromobenzyl)oxy)-4-methoxy-2H-chromen-2-one
75	7-(benzyloxy)-4-ethoxy-2H-chromen-2-one
76	4-ethoxy-7-((3-fluorobenzyl)oxy)-2H-chromen-2-one
77	7-((3-chlorobenzyl)oxy)-4-ethoxy-2H-chromen-2-one
78	7-((3-bromobenzyl)oxy)-4-ethoxy-2H-chromen-2-one
79	7-(benzyloxy)-4-propoxy-2H-chromen-2-one
80	7-((3-fluorobenzyl)oxy)-4-propoxy-2H-chromen-2-one
81	7-((3-chlorobenzyl)oxy)-4-propoxy-2H-chromen-2-one
82	7-((3-bromobenzyl)oxy)-4-propoxy-2H-chromen-2-one
83	7-((3-chlorobenzyl)oxy)-4-isopropoxy-2H-chromen-2-one
84	7-((3-chlorobenzyl)oxy)-4-(methoxymethoxy)-2H-chromen-2-one
85	7-((3-chlorobenzyl)oxy)-4-((methylthio)methoxy)-2H-chromen-2-one
86	2-((7-((3-chlorobenzyl)oxy)-2-oxo-2H-chromen-4-yl)oxy)acetonitrile
87	7-((3-chlorobenzyl)oxy)-4-phenoxy-2H-chromen-2-one
88	7-((3-chlorobenzyl)oxy)-4-(methylamino)-2H-chromen-2-one
89	7-((3-chlorobenzyl)oxy)-4-(ethylamino)-2H-chromen-2-one
90	7-((3-chlorobenzyl)oxy)-4-(isopropylamino)-2H-chromen-2-one
91	7-((3-chlorobenzyl)oxy)-4-(phenylamino)-2H-chromen-2-one
92	N-(7-((3-chlorobenzyl)oxy)-2-oxo-2H-chromen-4-yl)acetamide
93	ethyl (7-((3-chlorobenzyl)oxy)-2-oxo-2H-chromen-4-yl)carbamate
94	1-(7-((3-chlorobenzyl)oxy)-2-oxo-2H-chromen-4-yl)-3-methylurea
95	7-((3-chlorobenzyl)oxy)-4-(2-oxopropoxy)-2H-chromen-2-one
96	2-((7-((3-chlorobenzyl)oxy)-2-oxo-2H-chromen-4-yl)oxy)acetic acid
97	methyl 2-((7-((3-chlorobenzyl)oxy)-2-oxo-2H-chromen-4-yl)oxy)acetate
98	2-((7-((3-chlorobenzyl)oxy)-2-oxo-2H-chromen-4-yl)oxy)acetamide
99	2-((7-((3-bromobenzyl)oxy)-2-oxo-2H-chromen-4-yl)oxy)acetamide
100	2-((7-((3-chlorobenzyl)oxy)-2-oxo-2H-chromen-4-yl)oxy)-N-methylacetamide
101	2-((7-((3-chlorobenzyl)oxy)-2-oxo-2H-chromen-4-yl)oxy)-N,N-dimethylacetamide
102	7-((3-chlorobenzyl)oxy)-4-(2-hydroxyethyl)-2H-chromen-2-one
103	7-((3-chlorobenzyl)oxy)-4-(2-chloroethyl)-2H-chromen-2-one
104	4-(2-bromoethyl)-7-((3-chlorobenzyl)oxy)-2H-chromen-2-one
105	3-(7-((3-chlorobenzyl)oxy)-2-oxo-2H-chromen-4-yl)propanoic acid
106	3-(7-((3-chlorobenzyl)oxy)-2-oxo-2H-chromen-4-yl)propanamide
107	3-(7-((3-chlorobenzyl)oxy)-2-oxo-2H-chromen-4-yl)propanenitrile
108	2-((7-((3-chlorobenzyl)oxy)-2-oxo-2H-chromen-4-yl)amino)acetamide
109	2-chloro-N-(7-((3-chlorobenzyl)oxy)-2-oxo-2H-chromen-4-yl)acetamide
110	(+)-(S)-amphetamine
111	(+-)-5-((4-(2-(5-ethyl-2-pyridinyl)ethoxy)phenyl)methyl)-2,4-thiazolidinedione
112	(+/-)-2-(4'-Benzyloxyphenyl)thiomorpholin-5-one
113	(+/-)-2-(4'-Benzyloxyphenyl)thiomorpholine
114	(+/-)-2-(4'-Butoxyphenyl)thiomorpholin-5-one
115	(+/-)-2-(4'-Butoxyphenyl)thiomorpholine
116	(+/-)-2-(4'-Ethoxyphenyl)thiomorpholin-5-one
117	(+/-)-2-(4'-Ethoxyphenyl)thiomorpholine
118	(+/-)-2-(4'-Methoxyphenyl)thiomorpholin-5-one
119	(+/-)-2-(4'-Methoxyphenyl)thiomorpholine
120	(+/-)-2-(4'-Propoxyphenyl)thiomorpholin-5-one
121	(+/-)-2-(4'-Propoxyphenyl)thiomorpholine
122	(+/-)-2-[(1-benzylpiperidin-4-yl)methyl]-5,6-dimethoxy-indan-1-one
123	(+/-)-2-Phenylthiomorpholin-5-one
124	(+/-)-2-Phenylthiomorpholine
125	(1-Benzyl-1H-indol-3-ylmethyl)-ethyl-amine
126	(1-Benzyl-1H-indol-3-ylmethyl)-isopropyl-amine
127	(1-Benzyl-1H-indol-3-ylmethyl)-methyl-amine
128	(1-Benzyl-1H-indol-3-ylmethyl)-methyl-prop-2-ynyl-amine
129	(1-Ethyl-propyl)-methyl-prop-2-ynyl-amine; hydrochloride
130	(1-Methyl-1H-indol-2-ylmethyl)-prop-2-ynyl-amine
131	(1R)-1-phenylethanamine
132	(1R)-N-(prop-2-yn-1-yl)-2,3-dihydro-1H-inden-1-amine
133	(1S,2R)-(+)-2-phenylcyclopropylamine
134	(2E)-2-[(2-bromo-3,4,5-trimethoxyphenyl)methylidene]-5-methoxy-1,2,3,4-tetrahydronaphthalen-1-one (3r)
135	(2E)-2-[(2-chloro-3,4-dimethoxyphenyl)methylidene]-4-methyl-1,2,3,4-tetrahydronaphthalen-1-one (3e)
136	(2E)-2-[(2-chloro-3,4-dimethoxyphenyl)methylidene]-6-methoxy-1,2,3,4-tetrahydronaphthalen-1-one (3n)
137	(2E)-2-[(2-chloro-3-methoxyphenyl)methylidene]-6,7-dimethoxy-1,2,3,4-tetrahydronaphthalen-1-one (3s)
138	(2E)-2-[(2-chloro-3-methoxyphenyl)methylidene]-6-methoxy-1,2,3,4-tetrahydronaphthalen-1-one (3m)
139	(2E)-2-[(2-chloro-3-methoxyphenyl)methylidene]-7-fluoro-1,2,3,4-tetrahydronaphthalen-1-one (3ab)
140	(2E)-2-[(2-chloro-3-methoxyphenyl)methylidene]-7-nitro-1,2,3,4-tetrahydronaphthalen-1-one (3ae)
141	(2E)-2-[(3,4-dimethoxy-2-methylphenyl)methylidene]-1,2,3,4-tetrahydronaphthalen-1-one (3b)
142	(2E)-2-[(3-methoxy-2-methylphenyl)methylidene]-1,2,3,4-tetrahydronaphthalen-1-one (3a)
143	(2E)-7-bromo-2-[(2-bromo-3,4,5-trimethoxyphenyl)methylidene]-1,2,3,4-tetrahydronaphthalen-1-one (3aa)
144	(2E)-7-bromo-2-[(2-chloro-3,4-dimethoxyphenyl)methylidene]-1,2,3,4-tetrahydronaphthalen-1-one (3z)
145	(2E,4E)-5-Benzo[1,3]dioxol-5-yl-penta-2,4-dienoic acid methyl ester
146	(2E,6E)-3,7,11-trimethyldodeca-2,6,10-trien-1-ol
147	(2S)-2-[({4-[(3-fluorophenyl)methoxy]phenyl}methyl)amino]propanamide
148	(3,5-diethoxypyridin-4-yl)methylamine dihydrochloride
149	(3R)-3-(prop-2-yn-1-ylamino)-2,3-dihydro-1H-inden-5-ol
150	(3R)-3-(prop-2-yn-1-ylamino)-2,3-dihydro-1H-inden-5-yl N-butyl-N-methylcarbamate
151	(3R)-3-(prop-2-yn-1-ylamino)-2,3-dihydro-1H-inden-5-yl N-ethyl-N-methylcarbamate hydrochloride
152	(3R)-3-[methyl(prop-2-yn-1-yl)amino]-2,3-dihydro-1H-inden-5-ol hydrochloride
153	(3R)-3-[methyl(prop-2-yn-1-yl)amino]-2,3-dihydro-1H-inden-5-yl N-ethyl-N-methylcarbamate
154	(3R)-3-amino-2,3-dihydro-1H-inden-5-yl N-ethyl-N-methylcarbamate hydrochloride
155	(3S)-3-(prop-2-yn-1-ylamino)-2,3-dihydro-1H-inden-5-ol
156	(3S)-3-(prop-2-yn-1-ylamino)-2,3-dihydro-1H-inden-5-yl N-ethyl-N-methylcarbamate hydrochloride
157	(3S)-3-[methyl(prop-2-yn-1-yl)amino]-2,3-dihydro-1H-inden-5-ol hydrochloride
158	(5-Benzyloxy-1H-indol-2-ylmethyl)-but-2-ynyl-amine
159	(5-Benzyloxy-1H-indol-2-ylmethyl)-prop-2-ynyl-amine
160	(5-Methoxy-1-methyl-1H-indol-2-ylmethyl)-methyl-prop-2-ynyl-amine
161	(5-Methoxy-1-methyl-1H-indol-2-ylmethyl)-prop-2-ynyl-amine
162	(6-Benzyloxy-2-naphthyl)-2-aminopropane
163	(6-Ethoxy-2-naphthyl)-2-aminopropane
164	(6-Methoxy-2-naphthyl)-2-aminopropane
165	(6-Propoxy-2-naphthyl)-2-aminopropane
166	(7-Benzyloxy-2-oxo-2H-chromen-4-yl)acetonitrile
167	(E)-1-(2,4-Dihydroxy-phenyl)-3-(4-hydroxy-phenyl)-propenone
168	(E)-3-(2,5-Dimethoxyphenyl)-1-(2-hydroxy-6-methoxyphenyl)prop-2-en-1-one (3a)
169	(R)-2-(4-(3-fluorobenzyloxy)benzylamino)propanamide
170	(R)-2-[6-(3-fluorobenzyloxy)-3,4-dihydro-1H-isoquinolin-2-yl]-propionamide
171	(R)-5-(1-(2,3-dimethylphenyl)ethyl)-1H-imidazole
172	(R)-amphetamine
173	(R)Methamphetamine
174	(R)-N2-{4-[(3-chlorobenzyl)oxy]benzyl}alaninamide
175	(R)-N2-{4-[(3-chlorobenzyl)oxy]benzyl}serinamide
176	(S)-2-({4-[(3-chlorobenzyl)oxy]benzyl}amino)-2-phenylacetamide
177	(S)-2-({4-[(3-fluorobenzyl)oxy]benzyl}amino)-2-phenylacetamide
178	(S)-2-(4-Benzyloxy-benzylamino)-propionamide
179	(S)-2-[6-(3-fluorobenzyloxy)-3,4-dihydro-1H-isoquinolin-2-yl]propionamide
180	(S)-2-{[4-(benzyloxy)benzyl]amino}-2-phenylacetamide
181	(S)-2-amino-1-(4-butylthiophenyl)-propane
182	(S)-2-amino-1-(4-ethylthiophenyl)-propane
183	(S)-2-amino-1-(4-methylthiophenyl)-propane
184	(S)-2-amino-1-(4-propylthiophenyl)-propane
185	(S)Methamphetamine
186	(S)-N2-[4-(benzyloxy)benzyl]serinamide
187	(S)-N2-{4-[(3-chlorobenzyl)oxy]benzyl}alaninamide
188	(S)-N2-{4-[(3-chlorobenzyl)oxy]benzyl}serinamide
189	(S)-N2-{4-[(3-fluorobenzyl)oxy]benzyl}serinamide
190	(S)-N2-{4-[(4-chlorobenzyl)oxy]benzyl}alaninamide
191	(S)-N2-{4-[(4-chlorobenzyl)oxy]benzyl}serinamide
192	(S)-N2-{4-[(4-nitrobenzyl)oxy]benzyl}serinamide
193	(Z)-2-(2,5-Dimethoxybenzylidene)-4-methoxybenzofuran-3(2H)-one (4a)
194	1-((2E,4E)-5-Benzo[1,3]dioxol-5-yl-penta-2,4-dienyl)-piperidine
195	1-({7-[(3-Fluorobenzyl)oxy]-2-oxo-2H-chromen-4-yl}methyl)-prolinamide
196	1-(1-Naphthyl)-2-aminopropane
197	1-(2-Naphthyl)-2-aminopropane
198	1-(3-(4-chlorobenzyl)quinoxalin-2-yl)hydrazine
199	1-(3,4-Dihydroxy-phenyl)-2-methyl-propan-1-one
200	1-(3-benzyl-6,7-dichloroquinoxalin-2-yl)hydrazine
201	1-(3-benzylquinoxalin-2-yl)hydrazine
202	1-(4-(benzyloxy)phenyl)propan-2-amine
203	1-(4-butoxyphenyl)propan-2-amine
204	1-(4-ethoxyphenyl)propan-2-amine
205	1-(4-propoxyphenyl)propan-2-amine
206	1-(dimethylamino)-2,3-dihydro-1H-inden-4-yl N,N-dimethylcarbamate
207	1-(prop-2-yn-1-ylamino)-2,3-dihydro-1H-inden-4-ol
208	1-(prop-2-yn-1-ylamino)-2,3-dihydro-1H-inden-4-yl N,N-dimethylcarbamate
209	1-(prop-2-yn-1-ylamino)-2,3-dihydro-1H-inden-4-yl N-ethyl-N-methylcarbamate
210	1,2,3,4-tetrahydro-9-acridinamine
211	1,2,3,4-Tetrahydro-indeno[1,2-c]cinnolin-11-one
212	1,2-benzoxazol-3-ylmethanesulfonamide
213	1,4-Naphthoquinone
214	1-[2-(2-Hydroxy-3-methoxy-propoxy)-5-(3-trifluoromethyl-benzyloxy)-phenyl]-ethanone
215	1-[2-(3-Hydroxy-propoxy)-5-(3-trifluoromethyl-benzyloxy)-phenyl]-ethanone
216	1-[5-(3-Chloro-benzyloxy)-2-(2-hydroxy-3-methoxy-propoxy)-phenyl]-ethanone
217	1-[5-(3-Chloro-benzyloxy)-2-(3-hydroxy-propoxy)-phenyl]-ethanone
218	1-[5-(3-Fluoro-benzyloxy)-2-(2-hydroxy-3-methoxy-propoxy)-phenyl]-ethanone
219	1-[5-(3-Fluoro-benzyloxy)-2-(3-hydroxy-propoxy)-phenyl]-ethanone
220	1-[7-(Benzyloxy)-2-oxo-2H-chromen-4-yl]prolinamide
221	1-[methyl(prop-2-yn-1-yl)amino]-2,3-dihydro-1H-inden-4-ol
222	1-[methyl(prop-2-yn-1-yl)amino]-2,3-dihydro-1H-inden-4-yl N-ethyl-N-methylcarbamate
223	1-{[7-(Benzyloxy)-2-oxo-2H-chromen-4-yl]methyl}prolinamide
224	1-{7-[(3-Chlorobenzyl)oxy]-2-oxo-2H-chromen-4-yl}prolinamide
225	12,13-Dihydro-5,6-diaza-indeno[2,1-a]phenanthren-11-one
226	1-amino-2,3-dihydro-1H-inden-4-yl N,N-dimethylcarbamate
227	1-amino-2,3-dihydro-1H-inden-4-yl N-ethyl-N-methylcarbamate
228	2-(2,4-dichlorophenyl)-4,5-dihydro-1H-imidazole
229	2-(2-chlorophenyl)-4,5-dihydro-1H-imidazole
230	2-(3-(anthracen-9-yl)-4,5-dihydro-1H-pyrazol-5-yl)phenol
231	2-(3-(anthracen-9-yl)-4,5-dihydro-1H-pyrazol-5-yl)pyridine
232	2-(3,4,5-trimethoxyphenyl)-4,5-dihydro-1H-imidazole
233	2-(3,4-dimethoxyphenyl)-4,5-dihydro-1H-imidazole
234	2-(3-benzylquinoxalin-2-ylamino)ethanol
235	2-(3-nitrophenyl)-4,5-dihydro-1H-imidazole
236	2-(3-nitrophenyl)-9H-indeno[2,1-d]pyrimidin-9-one
237	2-(4,5-Dihydro-1H-imidazol-2-yl)-pyridine
238	2-(4,5-Dihydro-1H-imidazol-2-yl)-quinoline
239	2-(4-Benzyloxy-benzylamino)-acetamide
240	2-(4-chlorophenyl)-4,5-dihydro-1H-imidazole
241	2-(4-Methoxy-phenyl)-4,5-dihydro-1H-imidazole
242	2-(4-nitrophenyl)-4,5-dihydro-1H-imidazole
243	2-(5-Biphenyl-4-yl-tetrazol-2-yl)-ethanol
244	2-(5-Phenyl-tetrazol-2-yl)-ethanol
245	2-(5-Pyridin-4-yl-tetrazol-2-yl)-ethanol
246	2-(benzyloxy)naphthalene
247	2-(furan-2-yl)-4,5-dihydro-1H-imidazole
248	2-(naphthalen-2-yl)-4,5-dihydro-1H-imidazole
249	2,3-dichloro-1,4-dihydronaphthalene-1,4-dione
250	2-[(E)-2-(3-chlorophenyl)ethenyl]-3,5,7-trimethyl-3H,4H,5H,6H,7H-imidazo[4,5-c]pyridine-4,6-dione
251	2-[2-Oxo-7-(pyridin-3-ylmethoxy)-2H-chromen-4-yl]acetamide
252	2-[2-Oxo-7-(pyridin-4-ylmethoxy)-2H-chromen-4-yl]acetamide
253	2-[4-(3-Chloro-benzyloxy)-benzylamino]-acetamide
254	2-[5-(4-Benzyloxy-phenyl)-2-oxo-[1,3,4]oxadiazol-3-yl]-propionitrile
255	2-[5-(4-Benzyloxy-phenyl)-tetrazol-2-yl]-ethanol
256	2-[5-(4-Chloro-phenyl)-tetrazol-2-yl]-ethanol
257	2-[5-(4-Methoxy-phenyl)-tetrazol-2-yl]-ethanol
258	2-[5-(4-Nitro-phenyl)-tetrazol-2-yl]-ethanol
259	2-[7-(3-Chlorobenzyloxy)-2-oxo-2H-chromen-4-yl]acetohydrazide
260	2-[7-(Benzyloxy)-2-oxo-2H-chromen-4-yl]acetamide
261	2-[7-(Benzyloxy)-2-oxo-2H-chromen-4-yl]acetohydrazide
262	2-[7-(Benzyloxy)-2-oxo-2H-chromen-4-yl]-N,N-dimethylacetamide
263	2-[7-(Benzyloxy)-2-oxo-2H-chromen-4-yl]-N-methylacetamide
264	2-[8-(4,5-dihydro-1H-2-imidazolyl)-2-phenoxathiinyl]-4,5-dihydro-1H-imidazole
265	2-{[4-(aminomethyl)-5-(2-hydroxyethoxy)pyridin-3-yl]oxy}ethanol dihydrochloride trihydrate
266	2-{5-[4-(2-Chloro-benzyloxy)-phenyl]-tetrazol-2-yl}-ethanol
267	2-{5-[4-(2-Iodo-benzyloxy)-phenyl]-tetrazol-2-yl}-ethanol
268	2-{5-[4-(2-Methyl-benzyloxy)-phenyl]-tetrazol-2-yl}-ethanol
269	2-{5-[4-(3-Chloro-benzyloxy)-phenyl]-tetrazol-2-yl}-ethanol
270	2-{5-[4-(3-Methoxy-benzyloxy)-phenyl]-tetrazol-2-yl}-ethanol
271	2-{5-[4-(3-Methyl-benzyloxy)-phenyl]-tetrazol-2-yl}-ethanol
272	2-{5-[4-(4-Chloro-benzyloxy)-phenyl]-tetrazol-2-yl}-ethanol
273	2-{5-[4-(4-Fluoro-benzyloxy)-phenyl]-tetrazol-2-yl}-ethanol
274	2-{5-[4-(4-Methoxy-benzyloxy)-phenyl]-tetrazol-2-yl}-ethanol
275	2-{5-[4-(4-Methyl-benzyloxy)-phenyl]-tetrazol-2-yl}-ethanol
276	2-{7-[(3-Chlorobenzyl)oxy]-2-oxo-2H-chromen-4-yl}acetamide
277	2-{7-[(3-Chlorobenzyl)oxy]-2-oxo-2H-chromen-4-yl}-N,N-dimethylacetamide
278	2-{7-[(3-Chlorobenzyl)oxy]-2-oxo-2H-chromen-4-yl}-N-methylacetamide
