# Supplementary material for: Discovery of MAO-B Inhibitor with Machine Learning, Topomer CoMFA, Molecular Docking and Multi-Spectroscopy Approaches
Source: Biomolecules. 2022 Oct 13;12(10):1470. doi: 10.3390/biom12101470 (PMC9599443; doi:10.3390/biom12101470)
Supplement: Supplementary file 1 [file biomolecules-12-01470-s001.zip › Supporting Information III.csv]

ID	class	BIndx	BP	ClsC	SAS	MS	SEV	Pc	Tc	Vc	Diam	DPLL	ElcE	Mass	Charge	Homo	HF	H	Cp	Lumo	LogP	MP	MR	CLogP", "MR	TIndx	MW	NRBo	Ovality	CLogP	PSAr	PMIX	PMIY	PMIZ	Rad	NRE	ShpA	ShpC	G	SDeg	SVDe	TCon	TotE	TVCon	VP	Sol	WIndx
1	inhibitors	584926	807.419902	27	544.239	289.472	269.583	0	0	0	12	7.173806069	-37465.53197	373.1248829	0	-7.39962497	0	0	0	-0.818327972	4.8722	0	113.4704	11.66650009	13960	375.48664	5	1.434368599	3.986000061	50.6	1356.473453	3334.773064	4027.630489	6	33374.30618	25.03703704	1	0	60	90.66666667	3.41E-05	-4091.225793	1.60E-07	1.25	105.906458	1825
2	inhibitors	680831	826.114384	28	545.876	290.721	272.923	0	0	0	12	7.101433187	-41130.3864	407.0859106	0	-7.041796687	0	0	0	-1.147929379	5.4304	0	118.2752	12.15789986	14707	409.9317	5	1.428780524	4.698999882	50.6	1457.276527	3692.861571	4342.459451	6	36747.2084	26.03571429	1	0	62	92.44444444	2.78E-05	-4383.177997	1.57E-07	1.25	105.906458	1982
3	inhibitors	694880	826.114384	28	568.728	304.224	283.839	0	0	0	12	7.145763255	-39863.97603	407.0859106	0	-7.581324501	0	0	0	-0.988788163	5.4304	0	118.2752	12.15789986	14903	409.9317	5	1.456558624	4.698999882	50.6	1773.687039	4196.937199	4860.079674	6	35412.63586	26.03571429	1	0	62	92.44444444	2.78E-05	-4451.340174	1.57E-07	1.25	105.906458	2024
4	inhibitors	680831	842.255263	28	544.155	289.354	269.819	0	0	0	12	6.964545609	-41293.81775	389.1197976	0	-7.202473126	0	0	0	-0.982987994	4.4827	0	115.1645	11.81960106	14865	392.49398	5	1.432947724	3.269000292	74.4	1394.113483	3484.110725	4168.690832	6	36955.69864	26.03571429	1	0	62	96.66666667	2.78E-05	-4338.119112	6.19E-08	1.25	105.906458	1982
5	inhibitors	694880	842.255263	28	557.474	297.472	276.477	0	0	0	12	6.726145926	-40036.92577	389.1197976	0	-7.421602256	0	0	0	-0.831835014	4.4827	0	115.1645	11.81960106	15103	392.49398	5	1.44940347	3.319000244	74.4	1556.316692	3691.790689	4340.285319	6	35625.32137	26.03571429	1	0	62	96.66666667	2.78E-05	-4411.604395	6.19E-08	1.25	105.906458	2024
6	inhibitors	795780	831.073069	29	553.187	294.955	276.214	0	0	0	12	8.832906046	-44437.89167	403.1354476	0	-7.263305046	0	0	0	-0.600429473	4.7458	0	119.9336	12.28339958	16299	405.51262	6	1.438051745	3.904999495	64.7	1456.181679	3750.370556	4435.03428	6	39981.96284	27.03448276	1	0	64	98.66666667	1.97E-05	-4455.92883	5.65E-08	1.25	105.906458	2167
7	inhibitors	825748	831.073069	29	589.654	315.299	292.437	0	0	0	13	7.108595178	-42392.70459	403.1354476	0	-7.394855424	0	0	0	-0.817077362	4.7458	0	119.9336	12.28339958	16859	405.51262	6	1.47984736	3.904999495	64.7	1841.13358	4040.613057	4686.087711	7	37825.86002	27.03448276	0.857142857	0	64	98.66666667	1.97E-05	-4566.844578	5.65E-08	1.25	105.906458	2251
8	inhibitors	1058892	880.032298	32	0	0	0	0	0	0	12	10.72885224	-50938.98507	439.1354476	0	-7.643983464	0	0	0	-1.339492383	5.1631	0	131.029	13.39159966	21063	441.54472	6	0	4.959999561	64.7	1758.110179	4267.594664	4865.597058	6	46202.12806	30.03125	1	0	72	110.6666667	4.02E-06	-4736.857011	5.44E-09	1.25	105.906458	2787
9	inhibitors	708858	842.255263	28	562.396	299.419	276.847	0	0	0	13	4.588521376	-39358.11911	389.1197976	0	-7.543618037	0	0	0	-0.942679862	4.4827	0	115.1645	11.81960106	15341	392.49398	5	1.457589899	3.319000244	74.4	1474.732356	4321.501822	4925.436904	7	34946.44657	26.03571429	0.857142857	0	62	96.66666667	2.78E-05	-4411.672536	6.19E-08	1.25	105.906458	2066
10	inhibitors	581962	807.419902	27	535.837	283.3	263.293	0	0	0	12	6.41823857	-38364.64292	373.1248829	0	-7.34275756	0	0	0	-1.109131383	4.8722	0	113.4704	11.66650009	13909	375.48664	5	1.426054887	3.936000109	50.6	1284.634307	3355.752361	3947.017212	6	34346.82562	25.03703704	1	0	60	90.66666667	3.41E-05	-4017.817303	1.60E-07	1.25	105.906458	1816
11	inhibitors	594457	807.419902	27	549.164	291.422	269.955	0	0	0	12	5.683286364	-37126.59267	373.1248829	0	-7.556485685	0	0	0	-0.959766	4.8722	0	113.4704	11.66650009	14139	375.48664	5	1.442704189	3.986000061	50.6	1443.012735	3552.335242	4125.747813	6	33035.3	25.03703704	1	0	60	90.66666667	3.41E-05	-4091.292665	1.60E-07	1.25	105.906458	1856
12	inhibitors	966573	865.90843	30	0	0	0	0	0	0	14	7.020274218	-47147.71595	419.1303622	0	-7.227918621	0	0	0	-1.019212858	4.3563	0	121.6277	12.43650055	18144	422.51996	6	0	3.187999725	88.5	1749.982699	3828.140411	4782.247331	7	42334.34182	28.03333333	1	0	66	104.6666667	1.61E-05	-4813.374132	2.19E-08	1.25	105.906458	2469
13	inhibitors	984166	865.90843	30	0	0	0	0	0	0	14	7.893073932	-45710.31498	419.1303622	0	-7.64177818	0	0	0	-0.82322428	4.3563	0	121.6277	12.43650055	18402	422.51996	6	0	3.237999678	88.5	1930.191431	4093.127753	4883.56416	7	40823.21244	28.03333333	1	0	66	104.6666667	1.61E-05	-4887.102541	2.19E-08	1.25	105.906458	2515
14	inhibitors	811766	853.854274	29	569.733	305.502	287.428	0	0	0	13	7.352259842	-44016.52619	403.1354476	0	-7.165051454	0	0	0	-0.951747421	4.9698	0	120.2057	12.28339958	16625	406.52056	5	1.450476014	3.767999887	74.4	1547.33001	3703.114427	4485.339095	7	39522.87328	27.03448276	0.857142857	0	64	98.66666667	2.27E-05	-4493.652908	5.36E-08	1.25	105.906458	2211
15	inhibitors	827518	853.854274	29	582.899	313.466	293.354	0	0	0	13	7.038771587	-42668.70478	403.1354476	0	-7.399675091	0	0	0	-0.81127457	4.9698	0	120.2057	12.28339958	16875	406.52056	5	1.468176634	3.81799984	74.4	1719.898793	3946.0326	4613.475885	7	38101.35347	27.03448276	0.857142857	0	64	98.66666667	2.27E-05	-4567.351309	5.36E-08	1.25	105.906458	2255
16	inhibitors	945848	865.90843	30	0	0	0	0	0	0	12	6.489264355	-46194.25235	419.1303622	0	-6.872186095	0	0	0	-0.886323304	4.3563	0	121.6277	12.43650055	17758	422.51996	6	0	3.168200254	88.5	1629.987143	4347.115176	5012.413875	6	41332.30936	28.03333333	1	0	66	104.6666667	1.61E-05	-4861.942991	2.19E-08	1.25	105.906458	2415
17	inhibitors	1309698	889.561597	32	0	0	0	0	0	0	14	7.81398178	-51939.861	449.1409269	0	-7.365705251	0	0	0	-0.73855631	4.2299	0	128.0909	13.05340004	21373	452.54594	7	0	3.087199926	102.6	1987.296909	4834.203086	5612.148334	7	46577.89393	30.03125	1	0	70	112.6666667	9.28E-06	-5361.967068	7.73E-09	1.25	105.906458	2958
18	inhibitors	1113444	877.507441	31	0	0	0	0	0	0	13	7.498702697	-49205.9885	433.1460123	0	-6.656875285	0	0	0	-0.77509391	4.8434	0	126.6689	12.90030098	19706	436.54654	6	0	3.66719985	88.5	1766.896581	4577.811223	5256.003711	7	44192.60317	29.03225806	0.857142857	0	68	106.6666667	1.31E-05	-5013.385327	1.89E-08	1.25	105.906458	2671
19	inhibitors	1105547	900.743791	31	0	0	0	0	0	0	13	8.557526424	-49552.52509	435.1252769	0	-7.629538996	0	0	0	-1.100813314	3.9668	0	123.3218	12.58959961	19092	439.5273	6	0	2.501199961	112.3	1265.64648	5604.664381	6454.627188	7	44555.62386	29.03225806	0.857142857	0	68	110.6666667	1.31E-05	-4996.901223	8.47E-09	1.25	105.906458	2652
20	inhibitors	1513821	924.396958	33	0	0	0	0	0	0	15	6.834797939	-54453.8139	465.1358416	0	-7.353254784	0	0	0	-0.718198376	3.8404	0	129.785	13.20650101	22853	469.55328	7	0	2.420199633	126.4	2042.227899	5669.763578	6491.220457	8	48771.44917	31.03030303	0.875	0	72	118.6666667	7.58E-06	-5682.364728	3.00E-09	1.25	105.906458	3224
21	inhibitors	821263	877.090624	29	570.663	305.441	283.322	0	0	0	13	5.737930549	-42373.40369	405.1147122	0	-7.409188179	0	0	0	-0.811288588	4.0932	0	116.8586	11.97270012	16321	409.50132	5	1.464163836	2.65199995	98.2	1575.311174	4449.766957	5112.02474	7	37641.40977	27.03448276	0.857142857	0	64	102.6666667	2.27E-05	-4731.993921	2.40E-08	1.25	105.906458	2238
22	inhibitors	1148776	900.743791	31	0	0	0	0	0	0	15	6.988629525	-48141.86777	435.1252769	0	-7.629288473	0	0	0	-0.803396181	3.9668	0	123.3218	12.58959961	19766	439.5273	6	0	2.570999861	112.3	1966.5062	4876.1851	5697.014644	8	42934.36742	29.03225806	0.875	0	68	110.6666667	1.31E-05	-5207.50035	8.47E-09	1.25	105.906458	2758
23	inhibitors	950995	865.90843	30	0	0	0	0	0	0	12	7.742424848	-45444.8282	419.1303622	0	-7.478893902	0	0	0	-0.784896251	4.3563	0	121.6277	12.43650055	17822	422.51996	6	0	3.237999678	88.5	1661.886484	4456.225749	5157.763779	6	40557.68133	28.03333333	1	0	66	104.6666667	1.61E-05	-4887.146866	2.19E-08	1.25	105.906458	2427
24	inhibitors	933458	865.90843	30	0	0	0	0	0	0	12	8.375153251	-46808.99926	419.1303622	0	-7.221919102	0	0	0	-0.964683298	4.3563	0	121.6277	12.43650055	17564	422.51996	6	0	3.187999725	88.5	1454.552285	4279.834796	4995.622467	6	41995.41384	28.03333333	1	0	66	104.6666667	1.61E-05	-4813.585416	2.19E-08	1.25	105.906458	2381
25	inhibitors	1268835	889.561597	32	0	0	0	0	0	0	12	7.506368344	-52180.60028	449.1409269	0	-7.115684889	0	0	0	-0.91389118	4.2299	0	128.0909	13.05340004	20745	452.54594	7	0	3.087199926	102.6	1773.217635	4991.599573	5758.489955	6	46843.37771	30.03125	1	0	70	112.6666667	9.28E-06	-5337.222575	7.73E-09	1.25	105.906458	2862
26	inhibitors	1111867	900.743791	31	0	0	0	0	0	0	13	8.929493029	-49427.4368	435.1252769	0	-7.623397477	0	0	0	-1.215191123	3.9668	0	123.3218	12.58959961	19166	439.5273	6	0	2.570999861	112.3	1210.411219	5528.438128	6367.521345	7	44416.7056	29.03225806	0.857142857	0	68	110.6666667	1.31E-05	-5010.731198	8.47E-09	1.25	105.906458	2666
27	inhibitors	1468673	924.396958	33	0	0	0	0	0	0	13	6.869661964	-54121.058	465.1358416	0	-7.210662613	0	0	0	-0.666614742	3.8404	0	129.785	13.20650101	22205	469.55328	7	0	2.420199633	126.4	1844.750348	5965.537601	6829.358061	7	48438.51891	31.03030303	0.857142857	0	72	118.6666667	7.58E-06	-5682.53909	3.00E-09	1.25	105.906458	3124
28	inhibitors	811982	853.854274	29	579.983	312.625	292.736	0	0	0	12	6.599146673	-42671.83625	403.1354476	0	-7.398660418	0	0	0	-0.80828748	4.9698	0	120.2057	12.28339958	16541	406.52056	5	1.466297714	3.81799984	74.4	1625.067845	3983.179318	4679.781653	6	38104.73629	27.03448276	1	0	64	98.66666667	2.27E-05	-4567.09996	5.36E-08	1.25	105.906458	2211
29	inhibitors	796259	853.854274	29	566.66	304.505	286.076	0	0	0	12	6.958545323	-43981.07082	403.1354476	0	-7.181843323	0	0	0	-0.956202838	4.9698	0	120.2057	12.28339958	16291	406.52056	5	1.450293901	3.767999887	74.4	1439.530768	3793.870833	4510.496282	6	39487.49025	27.03448276	1	0	64	98.66666667	2.27E-05	-4493.580569	5.36E-08	1.25	105.906458	2167
30	inhibitors	1094224	877.507441	31	0	0	0	0	0	0	12	6.394372175	-49095.34975	433.1460123	0	-6.870532659	0	0	0	-0.870306134	4.8434	0	126.6689	12.90030098	19344	436.54654	6	0	3.66719985	88.5	1719.694967	4582.207891	5320.66875	6	44077.94255	29.03225806	1	0	68	106.6666667	1.31E-05	-5017.4072	1.89E-08	1.25	105.906458	2623
31	inhibitors	1400621	867.877531	32	0	0	0	16.51112908	1071.58519	1277.5	16	0	-40390.42748	424.2263115	0	0	554.57	20.0935	491.6191451	0	3.9646	847.67	127.4862	12.76649952	24325	425.54536	9	0	4.179499149	60.4	3135.21051	5042.519661	6921.186552	8	0	30.03125	1	1032.65	70	106	6.96E-06	0	9.78E-09	1.25	105.906458	3160
32	inhibitors	1097305	816.709651	30	0	0	0	18.13860214	1021.073142	1201.5	16	2.724965395	-40390.42748	399.2310626	0	-8.600901168	415.61	16.7114	468.0311035	-0.575491265	4.0677	786.41	122.677	12.28880024	21683	400.5359	8	0	4.976499557	40.5	1393.537712	8636.054333	9297.449002	8	35731.16357	28.03333333	1	893.49	66	96	1.21E-05	-4659.26391	5.36E-08	1.25	105.906458	2799
33	inhibitors	1676044	879.481333	33	0	0	0	15.29461481	1082.192676	1333.5	17	6.000451015	-47166.43726	438.2419616	0	-8.574115706	533.93	19.9704	514.5495428	-0.639985626	4.3131	858.94	132.164	13.23029995	27449	439.57194	10	0	4.708498955	60.4	2480.213077	8012.178337	9366.617622	9	42034.22611	31.03030303	0.888888889	1041.07	72	108	4.92E-06	-5132.211152	6.92E-09	1.25	105.906458	3564
34	inhibitors	1324359	828.313453	31	0	0	0	16.7416245	1029.704552	1257.5	17	4.771956979	-43523.4103	413.2467126	0	-8.460397314	394.97	16.5883	490.9615012	-0.364195953	4.4162	797.68	127.3548	12.75259972	24577	414.56248	9	0	5.505499363	40.5	1839.792381	8054.723921	9015.943769	9	38712.78542	29.03225806	0.888888889	901.91	68	98	8.53E-06	-4810.624874	3.79E-08	1.25	105.906458	3172
35	inhibitors	1992900	891.085135	34	0	0	0	14.20775633	1093.685898	1389.5	18	6.469589595	-52216.24474	452.2576117	0	-8.618547001	513.29	19.8473	537.4799405	-0.674655182	4.7304	870.21	136.765	13.69410038	30831	453.59852	11	0	5.237499237	60.4	2534.332618	6415.303535	7394.130615	9	46928.77995	32.02941176	1	1049.49	74	110	3.48E-06	-5287.464788	4.89E-09	1.25	105.906458	4001
36	inhibitors	1586984	839.917255	32	0	0	0	15.500031	1039.156252	1313.5	18	2.758853637	-43503.47861	427.2623627	0	-8.586458077	374.33	16.4652	513.8918989	-0.561560221	4.8335	808.95	131.9558	13.21640015	27714	428.58906	10	0	6.034500122	40.5	1491.159315	12968.65917	13696.13818	9	38532.5708	30.03125	1	910.33	70	100	6.03E-06	-4970.907815	2.68E-08	1.25	105.906458	3576
37	inhibitors	801263	760.592668	28	0	0	0	14.83852128	952.2051361	1122.5	16	2.058477766	-37108.15936	379.2147438	0	-9.055920984	-301.37	10.3003	440.3292929	-0.324408925	4.0082	624.13	112.1139	11.12120056	17668	379.49196	6	0	4.597589493	53.2	784.327498	10439.5238	10570.62565	8	32472.3468	26.03571429	1	222.62	62	90	2.78E-05	-4635.812565	3.00E-07	1.25	105.906458	2333
38	inhibitors	104928	644.204905	17	446.229	219.841	184.791	34.39942897	871.3061944	678.5	9	3.600163395	-17312.56405	226.1106131	0	-8.568964393	298.75	12.4534	267.178701	-0.544213829	1.8861	581.38	67.7963	6.803499699	4036	227.2817	4	1.401212563	2.511499882	37.8	656.7004877	1499.505278	1714.615799	5	14601.72426	15.05882353	0.8	532.71	36	58	0.002835058	-2710.839792	5.18E-05	1.25	105.906458	520
39	inhibitors	195879	697.806613	20	491.648	246.46	203.741	24.70267856	920.8250665	760.5	11	4.792678989	-20935.72519	286.0396719	0	-9.420571364	-243.08	5.9995	275.3585527	-1.019150141	3.9892	480.92	77.4292	7.782499313	6447	286.70974	3	1.47189455	4.226375103	50.5	542.6491464	4592.214085	5127.575629	6	17405.83639	18.05	0.833333333	-37.01	44	71.77777778	0.000578704	-3529.888795	6.08E-06	1.25	105.906458	898
40	inhibitors	242750	708.413887	21	516.309	261.946	218.807	22.18707297	923.3625742	816.5	11	5.105954622	-22850.7401	300.055322	0	-9.348979188	-275.19	5.8044	300.1499088	-0.979450416	4.165	504.71	81.7112	8.246299744	7322	300.73632	3	1.491718373	4.725375175	50.5	599.8625014	5074.696106	5663.937485	6	19165.34194	19.04761905	0.833333333	-38.22	46	73.77777778	0.00047251	-3685.398158	5.26E-06	1.25	105.906458	1014
41	inhibitors	301025	720.017689	22	535.092	273.861	232.508	20.30885297	928.7293562	872.5	12	5.927828456	-24975.17838	314.0709721	0	-9.211052264	-295.83	5.6813	323.0803065	-0.866925914	4.5823	515.98	86.3122	8.71009922	8356	314.7629	4	1.497686097	5.254374504	50.5	719.4505083	5389.605389	6093.818476	6	21138.57748	20.04545455	1	-29.8	48	75.77777778	0.000334115	-3836.600899	3.72E-06	1.25	105.906458	1151
42	inhibitors	442151	700.226068	24	531.13	271.143	229.094	19.94765337	899.9455824	859.5	12	3.605686492	-30317.63385	354.0270565	0	-9.685350666	-872.27	4.9083	324.7111464	-1.528766486	4.599	508.9	82.6437	8.29279995	9194	354.7077096	4	1.497517119	5.131884098	50.5	808.2520658	6741.636321	7449.589618	6	25218.87147	22.04166667	1	-619.81	52	97.77777778	0.000236255	-5098.762384	1.42E-07	1.25	105.906458	1431
43	inhibitors	242750	714.210997	21	510.935	259.045	217.229	23.47364942	932.8841064	809.5	11	4.299827003	-22923.69904	320.0006996	0	-9.598884034	-270.29	6.1426	290.5926318	-1.268340203	4.5318	523.36	81.9238	8.273900032	6971	321.1548	3	1.482333377	4.952237606	50.5	663.1826256	5728.825358	6384.67104	6	19033.86769	19.04761905	0.833333333	-58.57	46	73.55555556	0.00047251	-3889.831346	5.97E-06	1.25	105.906458	1014
44	inhibitors	301025	739.493104	22	530.185	271.455	230.062	21.43347051	955.6748989	865.5	12	5.045988983	-25053.15964	334.0163497	0	-9.274067666	-290.93	6.2576	313.5230295	-1.018382988	4.3299	534.63	86.5369	8.737699509	7942	335.18138	4	1.495031903	4.788374901	50.5	871.8715702	5781.067813	6639.25451	6	21011.98811	20.04545455	1	-50.15	48	75.55555556	0.000334115	-4041.17153	4.22E-06	1.25	105.906458	1151
45	inhibitors	301025	751.49935	22	538.807	276.789	235.775	23.70277104	969.7452887	878.5	12	5.106752749	-24978.70008	377.9658346	0	-9.279295266	-248.86	6.5271	314.3166147	-1.022526817	4.6006	564.51	89.3549	9.023299217	7942	379.63238	4	1.499683223	4.938374519	50.5	925.7293781	7753.301255	8665.325134	6	20958.02269	20.04545455	1	-23.9	48	75.77777778	0.000334115	-4020.677389	3.72E-06	1.25	105.906458	1151
46	inhibitors	192461	730.102744	20	474.809	237.196	195.047	28.20326317	930.4728523	730.5	11	5.873066163	-21307.39759	268.0735589	0	-9.374175582	-379.57	9.4067	275.0005014	-0.996867945	2.7718	511.82	74.2951	7.444199562	6500	269.27202	3	1.458356561	3.657149553	74.3	459.3712634	3616.526637	4068.779442	6	17817.342	18.05	0.833333333	-161.9	44	76	0.000578704	-3490.05559	2.40E-06	1.25	105.906458	883
47	inhibitors	242750	727.429366	21	480.976	240.815	198.242	26.48831905	920.1795166	748.5	11	6.066072901	-23357.64518	286.064137	0	-9.437499833	-587.15	9.3396	285.190792	-1.061333027	2.9299	524.93	74.5115	7.459699631	7088	287.2624832	3	1.464655983	3.800149679	74.3	525.4746566	4318.725935	4836.98113	6	19396.37497	19.04761905	0.833333333	-366.34	46	84	0.00047251	-3961.270212	7.84E-07	1.25	105.906458	1014
48	inhibitors	242750	748.797226	21	499.305	251.952	209.306	26.70779667	947.4428741	779.5	11	6.023906013	-23085.63688	302.0345866	0	-9.436635086	-406.78	9.5369	290.2345804	-1.060501847	3.33	554.26	79.0999	7.935599327	7088	303.71708	3	1.477902896	4.370149612	74.3	594.6344956	5077.649638	5664.965117	6	19235.51267	19.04761905	0.833333333	-183.46	46	77.77777778	0.00047251	-3850.124218	2.35E-06	1.25	105.906458	1014
49	inhibitors	242750	760.803472	21	507.943	257.296	215.027	29.89321248	961.5352665	792.5	11	6.036824299	-23011.79119	345.9840714	0	-9.44102227	-364.71	9.8064	291.0281656	-1.065026396	3.6007	584.14	81.9179	8.221199989	7088	348.16808	3	1.482359632	4.520149231	74.3	678.4456669	6706.218707	7377.247635	6	19182.16169	19.04761905	0.833333333	-157.21	46	78	0.00047251	-3829.629507	2.08E-06	1.25	105.906458	1014
50	inhibitors	242750	727.577887	21	505.544	255.897	212.894	25.76721894	942.885877	789.5	11	7.165975351	-23005.77472	301.050571	0	-8.855521266	-220.76	2.336	298.6291552	-0.680433334	2.9493	576.7	80.7574	8.151199341	7205	303.74026	3	1.484130609	3.742912292	73.4	591.372599	5080.954715	5665.006528	6	19256.00212	19.04761905	0.833333333	19.81	46	75.77777778	0.00047251	-3749.772593	3.04E-06	1.25	105.906458	1014
51	inhibitors	301025	737.830627	22	510.727	259.274	216.537	23.81859189	949.2895921	833.5	12	2.558377826	-24466.98209	314.0345866	0	-9.533459127	-360.77	9.2362	304.5077172	-1.779083041	2.9696	546.71	82.503	8.281999588	8080	314.71984	4	1.486803015	3.722009659	72.8	683.8666824	5383.032659	6059.579232	6	20490.82619	20.04545455	1	-137.74	48	81.77777778	0.000334115	-3976.155904	1.24E-06	1.25	105.906458	1151
52	inhibitors	367320	742.68391	23	540.739	276.569	231.556	21.51307479	948.8837987	878.5	12	3.581411119	-26477.59108	328.0502366	0	-9.411727599	-408.41	9.3726	323.4515958	-1.630199408	3.0839	565.91	87.0954	8.745800018	9126	328.74642	4	1.516638288	3.719871521	72.8	705.2165455	6027.406783	6719.301834	6	22347.06561	21.04347826	1	-158.72	50	83.77777778	0.000272804	-4130.525477	1.07E-06	1.25	105.906458	1290
53	inhibitors	367320	779.248822	23	519.33	264.978	221.975	24.17119393	983.9783485	840.5	12	1.445598629	-26709.6147	330.0295012	0	-9.655384064	-625.46	11.3292	314.142846	-1.858942987	3.2349	665.31	83.4284	8.435099602	8846	331.72718	4	1.494593136	4.024349213	96.6	700.7043513	6039.208007	6730.331152	6	22413.21296	21.04347826	1	-382.13	50	87.77777778	0.000272804	-4296.401743	4.80E-07	1.25	105.906458	1290
54	inhibitors	546756	757.794724	25	0	0	0	18.74027848	956.1309288	954.5	14	1.637918889	-30781.72707	358.0608013	0	-9.529658979	-633.75	8.7007	361.9237119	-1.70934904	3.8361	569.58	92.9455	9.362701416	11457	358.7724	6	0	4.747803211	86.9	707.1568499	7692.087145	8383.300969	7	26175.57039	23.04	1	-331.75	54	91.77777778	0.000136402	-4606.156682	3.10E-07	1.25	105.906458	1638
55	inhibitors	367320	808.263118	23	529.657	270.379	226.162	24.92516841	1027.859033	851.5	12	3.433370163	-26583.33016	329.0454856	0	-9.441179107	-353.98	13.0191	321.9308422	-1.53641387	2.5842	637.9	85.2506	8.650699615	8986	331.75036	4	1.506176066	3.049365044	95.7	702.8799361	6053.676102	6746.836507	6	22386.89576	21.04347826	1	-100.69	50	85.77777778	0.000272804	-4196.434405	6.20E-07	1.25	105.906458	1290
56	inhibitors	301025	754.972825	22	515.081	260.214	216.138	21.67361956	965.7318072	842.5	12	3.47967959	-23533.40575	311.0349209	0	-9.727105834	-110.31	8.6514	300.2932894	-1.695594621	3.7112	569.7	82.4077	8.260199547	8218	311.7192	4	1.494029302	3.689234257	70.4	660.8736173	5490.176834	6143.725112	6	19683.79321	20.04545455	1	94.96	48	81.77777778	0.000334115	-3849.612542	1.18E-06	1.25	105.906458	1151
57	inhibitors	372769	777.193483	23	0	0	0	21.91782743	969.8482519	0	13	5.222268368	-26440.30235	329.0454856	0	-9.333328545	-345.2	4.2502	0	-1.447106653	3.3577	0	86.0379	8.894699097	9097	330.74242	4	0	4.256726742	85.6	857.211986	5871.60103	6721.49292	7	22245.19407	21.04347826	0.857142857	0	50	85.77777778	0.000236255	-4195.108279	6.08E-07	1.25	105.906458	1310
58	inhibitors	301025	751.868257	22	527.582	268.452	224.79	24.24265345	944.4064729	835.5	12	5.907667064	-25121.00103	316.0502366	0	-9.22416916	-427.42	10.2414	313.1649781	-0.885153612	3.1035	565.53	83.4859	8.399399757	8080	317.74366	4	1.501520253	3.188374996	74.3	715.5869273	5428.433351	6132.287937	6	21116.46691	20.04545455	1	-175.04	48	79.77777778	0.000334115	-4004.534122	1.66E-06	1.25	105.906458	1151
59	inhibitors	301025	763.874503	22	536.213	273.792	230.508	26.98600101	958.527168	848.5	12	5.964912562	-25046.57436	359.9997215	0	-9.229332695	-385.35	10.5109	313.9585633	-0.889467071	3.3742	595.41	86.3039	8.684999466	8080	362.19466	4	1.505957196	3.338375092	74.3	784.1857647	7215.762823	7988.204334	6	21062.53444	20.04545455	1	-148.79	48	80	0.000334115	-3984.039922	1.47E-06	1.25	105.906458	1151
60	inhibitors	367320	752.725846	23	556.762	285.992	244.896	22.27091634	941.696673	885.5	12	5.012758057	-27022.02447	330.0658867	0	-9.43303883	-453.34	10.1183	336.6096392	-1.089250767	3.4219	561.8	87.9041	8.863199234	9126	331.77024	4	1.510828954	3.497375011	74.3	713.6974348	6274.400276	6880.689067	6	22860.56945	21.04347826	1	-169.06	50	81.77777778	0.000272804	-4161.455022	1.36E-06	1.25	105.906458	1290
61	inhibitors	372769	766.576627	23	0	0	0	19.85885912	972.2190858	898.5	13	0	-29217.25459	325.050571	0	0	-130.95	9.1865	323.2236871	0	3.6555	580.97	86.9569	8.723999977	9397	325.74578	5	0	3.648375034	70.4	856.5209491	5568.5502	6410.554246	7	0	21.04347826	0.857142857	103.38	50	83.77777778	0.000236255	0	8.32E-07	1.25	105.906458	1310
62	inhibitors	454140	819.86692	24	0	0	0	22.69734834	1034.408536	907.5	13	3.963574745	-29217.25459	343.0611357	0	-9.476491423	-374.62	12.6229	344.8612399	-1.306292166	2.5285	649.17	89.7998	9.114500046	10288	345.77694	5	0	2.538375378	95.7	975.3470157	5899.085004	6863.80877	7	24911.39789	22.04166667	0.857142857	-92.27	52	87.77777778	0.000192901	-4305.856704	4.38E-07	1.25	105.906458	1471
63	inhibitors	552743	837.938572	25	0	0	0	20.56756187	1060.101378	956.5	14	4.136615103	-31640.70368	357.0767857	0	-9.425500018	-428.68	12.2804	359.0602728	-1.229099468	2.7643	693.46	94.6965	9.578300476	11680	358.79558	6	0	2.774375439	85.6	1167.178462	6006.451369	7159.689319	7	27195.16723	23.04	1	-80.46	54	89.77777778	0.000136402	-4445.536421	3.80E-07	1.25	105.906458	1656
64	inhibitors	663440	798.949414	26	0	0	0	18.10774106	1000.393426	1008.5	14	4.641910473	-35161.14492	371.0924358	0	-8.711627397	-382.16	11.9379	386.5144161	-1.007954254	3.0001	620.92	99.5932	10.04209995	13088	371.81422	6	0	3.050375462	75.5	1180.387876	6069.837376	7232.975898	7	30799.81442	24.03846154	1	-31.1	56	91.77777778	0.000111372	-4361.330506	3.40E-07	1.25	105.906458	1843
65	inhibitors	301025	739.181689	22	531.055	270.913	228.703	23.42822389	948.4892874	845.5	12	6.192891219	-25039.23465	315.066221	0	-9.155551232	-241.4	9.7912	321.5595529	-0.822142473	2.7228	587.97	85.1434	8.614999771	8218	317.76684	4	1.497951711	3.178375006	73.4	718.6719562	5424.490127	6129.163344	6	21135.34349	20.04545455	1	28.23	48	77.77777778	0.000334115	-3903.891154	2.15E-06	1.25	105.906458	1151
66	inhibitors	372769	741.711337	23	0	0	0	20.54891917	943.1422198	907.5	13	6.24708752	-26987.96381	329.0818711	0	-9.206553056	-242.36	9.4487	340.5118463	-0.878336626	3.2429	568.64	89.918	9.078799248	9417	330.78548	5	0	3.594374895	63.3	895.6911468	5876.896768	6756.341553	7	22930.57684	21.04347826	0.857142857	59.59	50	79.77777778	0.000236255	-4057.386969	1.86E-06	1.25	105.906458	1310
67	inhibitors	372769	753.717583	23	0	0	0	22.67573696	957.230539	920.5	13	6.335544894	-26901.64358	373.031356	0	-9.157638183	-200.29	9.7182	341.3054315	-0.821362038	3.5136	598.52	92.736	9.364400864	9417	375.23648	5	0	3.744374752	63.3	944.1310842	7847.484689	8773.923986	7	22862.94538	21.04347826	0.857142857	85.84	50	80	0.000236255	-4038.698203	1.64E-06	1.25	105.906458	1310
68	inhibitors	566122	764.918941	25	620.021	326.093	280.712	17.39008251	958.3360783	1019.5	15	6.394676063	-30825.63918	357.1131712	0	-9.194684878	-283.64	9.2025	386.3726417	-0.863422399	4.0671	591.18	99.1902	10.00640011	12347	358.83864	7	1.572835729	4.652374268	63.3	1502.996646	6737.616574	8214.032417	8	26456.56383	23.04	0.875	76.43	54	83.77777778	0.000118127	-4369.07535	9.30E-07	1.25	105.906458	1698
69	inhibitors	693072	776.522743	26	651.182	344.527	297.964	16.07707737	967.0553904	1075.5	16	6.427292078	-32702.07419	371.1288213	0	-9.193098305	-304.28	9.0794	409.3030395	-0.861756828	4.4844	602.45	103.7912	10.47019958	14093	372.86522	8	1.596969447	5.18137455	63.3	1947.820088	7193.116522	9108.37482	8	28177.17183	24.03846154	1	84.85	56	85.77777778	8.35E-05	-4524.902356	6.58E-07	1.25	105.906458	1929
70	inhibitors	454140	742.899505	24	0	0	0	18.62721522	944.0280756	946.5	13	6.21999705	-28763.22924	343.0975212	0	-9.215000485	-248.94	9.1062	363.2127291	-0.845879369	3.6201	559.72	95.2127	9.542600632	10632	343.80412	5	0	4.060374737	53.2	749.4179587	7226.682776	7869.045883	7	24546.94954	22.04166667	0.857142857	89.4	52	81.77777778	0.000192901	-4216.279705	1.66E-06	1.25	105.906458	1471
71	inhibitors	241007	701.773561	21	0	0	0	22.93712658	914.6012785	785.5	12	6.125269891	-23387.45108	282.0892089	0	-9.25224925	-380.2	6.9013	299.9875238	-0.877018355	3.1332	484.5	79.0463	7.907999992	7470	282.29066	4	0	3.623412371	64.6	595.0561643	3820.506351	4404.33727	6	19744.73482	19.04761905	1	-121.66	46	78	0.000409205	-3642.71626	2.19E-06	1.25	105.906458	1008
72	inhibitors	301025	699.100183	22	505.788	254.586	211.765	21.67361956	902.462814	803.5	12	6.569317179	-25483.54607	300.0797871	0	-9.314808559	-587.78	6.8342	310.1778144	-0.938987122	3.2913	497.61	79.2627	7.923499107	8118	300.2811232	4	1.481770479	3.766412258	64.6	650.5271148	4587.218388	5227.220987	6	21369.57858	20.04545455	1	-326.1	48	86	0.000334115	-4113.96749	7.16E-07	1.25	105.906458	1151
73	inhibitors	301025	720.468043	22	524.134	265.733	222.836	21.83596821	930.3427168	834.5	12	6.511707592	-25209.95128	316.0502366	0	-9.314099256	-407.41	7.0315	315.2216028	-0.938318537	3.6914	526.94	83.8511	8.399399757	8118	316.73572	4	1.49498831	4.33641243	64.6	708.6054376	5417.396347	6115.376624	6	21207.12979	20.04545455	1	-143.22	48	79.77777778	0.000334115	-4002.821496	2.15E-06	1.25	105.906458	1151
74	inhibitors	301025	732.474289	22	532.773	271.077	228.556	24.17119393	944.4497684	847.5	12	6.535754074	-25135.49514	359.9997215	0	-9.31848152	-365.34	7.301	316.015188	-0.942823494	3.9621	556.82	86.6691	8.684999466	8118	361.18672	4	1.499501122	4.486413002	64.6	778.0767005	7201.590551	7968.935541	6	21153.1684	20.04545455	1	-116.97	48	80	0.000334115	-3982.32674	1.89E-06	1.25	105.906458	1151
75	inhibitors	301339	713.377363	22	536.875	271.316	225.693	20.96499349	920.0674998	841.5	13	6.21196455	-25241.39905	296.104859	0	-9.222017841	-400.84	6.7782	322.9179215	-0.84885388	3.4713	495.77	83.7943	8.371799469	8602	296.31724	5	1.513488835	4.152412415	64.6	793.945752	4163.819565	4943.108704	7	21442.89574	20.04545455	0.857142857	-113.24	48	80	0.000289352	-3798.503305	1.55E-06	1.25	105.906458	1154
76	inhibitors	372769	710.703985	23	543.033	274.93	228.884	19.85885912	908.7574006	859.5	13	6.714884571	-27374.12703	314.0954372	0	-9.283676745	-608.42	6.7111	333.1082121	-0.911553244	3.6294	508.88	84.0107	8.387299538	9315	314.3077032	5	1.519361268	4.295412064	64.6	830.7142011	5019.214956	5835.269897	7	23104.40697	21.04347826	0.857142857	-317.68	50	88	0.000236255	-4269.720059	5.06E-07	1.25	105.906458	1310
77	inhibitors	372769	732.071845	23	0	0	0	20.00121607	936.3481274	890.5	13	6.652884427	-27099.30976	330.0658867	0	-9.283009738	-428.05	6.9084	338.1520005	-0.910897697	4.0295	538.21	88.5991	8.863199234	9315	330.7623	5	0	4.865412235	64.6	871.5098636	5940.124768	6796.969511	7	22940.73674	21.04347826	0.857142857	-134.8	50	81.77777778	0.000236255	-4158.573019	1.52E-06	1.25	105.906458	1310
78	inhibitors	372769	744.078091	23	570.001	291.412	245.671	22.04148207	950.4410804	903.5	13	6.679521586	-27024.37671	374.0153716	0	-9.287399874	-385.98	7.1779	338.9455857	-0.915423552	4.3002	568.09	91.4171	9.148799896	9315	375.2133	5	1.536222228	5.015412331	64.6	919.8092426	7915.914067	8821.050392	7	22886.29721	21.04347826	0.857142857	-108.55	50	82	0.000236255	-4138.079503	1.34E-06	1.25	105.906458	1310
79	inhibitors	375566	724.981165	23	0	0	0	19.23668821	926.2660367	897.5	14	6.304483026	-27125.05551	310.1205091	0	-9.212782277	-421.48	6.6551	345.8483192	-0.839008924	3.9574	507.04	88.3185	8.835599899	9902	310.34382	6	0	4.68141222	64.6	1090.70559	4427.792578	5499.267201	7	23170.72592	21.04347826	1	-104.82	50	82	0.000204603	-3954.329586	1.09E-06	1.25	105.906458	1322
80	inhibitors	460286	722.307787	24	572.429	293.116	247.056	18.26283878	915.762646	915.5	14	6.837134341	-29300.29934	328.1110872	0	-9.274164363	-629.06	6.588	356.0386098	-0.900498003	4.1155	520.15	88.5349	8.851099968	10685	328.3342832	6	1.539424747	4.824412346	64.6	1113.682735	5353.157175	6449.679196	7	24874.72012	22.04166667	1	-309.26	52	90	0.000167057	-4425.579228	3.58E-07	1.25	105.906458	1492
81	inhibitors	460286	743.675647	24	590.759	304.254	258.12	18.3883562	943.0941977	946.5	14	6.774164616	-29024.16179	344.0815367	0	-9.273521675	-448.69	6.7853	361.0823983	-0.899872213	4.5156	549.48	93.1233	9.327000618	10685	344.78888	6	1.55192621	5.394412518	64.6	1138.999519	6355.867078	7477.620996	7	24709.72856	22.04166667	1	-126.38	52	83.77777778	0.000167057	-4314.433231	1.07E-06	1.25	105.906458	1492
82	inhibitors	460286	755.681893	24	599.419	309.607	263.845	20.18132517	957.1867881	959.5	14	6.801610518	-28948.72181	388.0310216	0	-9.27789198	-406.62	7.0548	361.8759834	-0.904392739	4.7863	579.36	95.9413	9.612600327	10685	389.23988	6	1.556302689	5.544412136	64.6	1168.200752	8506.833611	9657.685877	7	24654.78329	22.04166667	1	-100.13	52	84	0.000167057	-4293.93852	9.47E-07	1.25	105.906458	1492
83	inhibitors	454140	736.680787	24	0	0	0	18.51517207	937.2039151	940.5	13	6.798102247	-29557.38568	344.0815367	0	-9.24771104	-453.97	6.7853	361.5966616	-0.88132824	4.3479	534.48	93.0173	9.327000618	10528	344.78888	5	0	5.174412251	64.6	969.8416912	6193.385521	7089.811565	7	25244.61477	22.04166667	0.857142857	-128.82	52	83.77777778	0.000192901	-4312.770914	1.24E-06	1.25	105.906458	1471
84	inhibitors	460286	744.126001	24	578.364	295.347	247.109	19.70051669	944.5162618	908.5	14	7.298823432	-29253.41531	346.0608013	0	-9.38159158	-560.27	8.9631	353.2236946	-1.032343866	3.812	560.44	89.7041	9.016299248	10361	346.7617	6	1.550920003	3.843013048	78.7	1122.070094	6396.708734	7503.129069	7	24774.92522	22.04166667	1	-239.8	52	87.77777778	0.000167057	-4478.490092	6.20E-07	1.25	105.906458	1492
85	inhibitors	460286	765.330967	24	0	0	0	20.30885297	973.5223907	944.5	14	7.645954762	-28739.43028	362.0379574	0	-9.105207355	-386.18	9.0033	358.9036173	-1.052681089	4.5338	572.61	95.8785	9.669500351	10361	362.8273	6	0	4.555412292	64.6	1310.023076	7137.847756	8431.980865	7	24387.35083	22.04166667	1	-101.68	52	82.44444444	0.000167057	-4352.079449	1.86E-06	1.25	105.906458	1492
86	inhibitors	460286	778.630783	24	0	0	0	19.56135232	980.8236565	916.5	14	0	-29253.41531	341.0454856	0	0	-263.17	10.4136	338.2953811	0	3.4339	603.2	88.915	8.877099991	10502	341.74518	6	0	3.321012259	84.5	1012.914647	6459.873261	7462.162209	7	0	22.04166667	1	-1.62	52	89.77777778	0.000167057	0	3.40E-07	1.25	105.906458	1492
87	inhibitors	657428	793.018156	27	0	0	0	19.08571413	1004.227023	1006.5	15	6.474474315	-33830.25452	378.0658867	0	-9.182600953	-274.08	7.4637	370.0031647	-1.222717242	5.5106	609.71	103.3598	10.44680023	14915	378.8051	5	0	6.324374199	64.6	1446.18123	6600.318652	8039.154157	8	29255.07776	25.03703704	0.875	11.29	60	97.77777778	3.41E-05	-4575.17676	6.89E-08	1.25	105.906458	2052
88	inhibitors	301025	730.107535	22	526.719	268.506	226.105	22.46131039	936.6597291	851.5	12	7.752421496	-25136.53599	315.066221	0	-8.76112122	-221.72	2.336	317.5814486	-0.555164766	3.4694	557.37	85.532	8.614999771	8237	316.7589	4	1.495993682	4.558562279	63.3	704.7827344	5408.971836	6103.127183	6	21234.76815	20.04545455	1	51.17	48	77.77777778	0.000334115	-3901.767841	2.63E-06	1.25	105.906458	1151
89	inhibitors	372769	741.711337	23	0	0	0	20.54891917	943.1422198	907.5	13	7.998077315	-27030.9899	329.0818711	0	-8.726302232	-242.36	2.336	340.5118463	-0.531652934	3.8075	568.64	90.28	9.078799248	9436	330.78548	5	0	5.087562084	63.3	869.1018168	5917.59924	6771.856288	7	22973.46571	21.04347826	0.857142857	59.59	50	79.77777778	0.000236255	-4057.524191	1.86E-06	1.25	105.906458	1310
90	inhibitors	454140	746.320279	24	573.527	298.779	260.161	19.0026064	944.308827	957.5	13	8.130082594	-29490.11963	343.0975212	0	-8.697013044	-268.28	2.336	363.9565074	-0.507676366	4.1259	564.91	94.6982	9.542600632	10651	344.81206	5	1.516018436	5.396562099	63.3	968.6016911	6162.510444	7057.01725	7	25278.52725	22.04166667	0.857142857	65.57	52	81.77777778	0.000192901	-4211.592382	1.52E-06	1.25	105.906458	1471
91	inhibitors	657428	802.657648	27	0	0	0	19.59600484	1011.28307	1023.5	15	7.084065496	-33917.68683	377.0818711	0	-8.519210986	-88.39	2.336	372.3630105	-1.10102022	5.1336	640.14	107.0904	10.66240025	15048	378.82828	5	0	6.537561417	63.3	1393.302259	6571.857257	7957.812042	8	29486.32321	25.03703704	0.875	205.68	60	95.77777778	3.41E-05	-4431.363615	8.44E-08	1.25	105.906458	2052
92	inhibitors	454140	826.33477	24	0	0	0	22.48261588	1054.083726	900.5	13	8.346138869	-29288.18236	343.0611357	0	-7.334459266	-408.04	3.7727	336.1298751	-0.705036839	2.8815	682.19	90.2012	9.114500046	10327	344.769	5	0	3.899263144	85.6	919.0442093	6006.013687	6914.24842	7	24977.42893	22.04166667	0.857142857	-88.88	52	87.77777778	0.000192901	-4310.753432	5.37E-07	1.25	105.906458	1471
93	inhibitors	671285	779.488372	26	0	0	0	18.95300205	973.2900771	989.5	15	5.589709368	-34717.90544	373.0717003	0	-9.260172035	-580.28	2.4975	379.3552517	-0.910747206	3.8052	622.24	96.5228	9.73140049	12965	374.79498	7	0	4.687757492	99.7	1233.180723	6149.126011	7368.347721	8	29950.44795	24.03846154	0.875	-242.36	56	95.77777778	9.65E-05	-4767.456628	1.55E-07	1.25	105.906458	1866
94	inhibitors	552743	848.028418	25	0	0	0	22.76236816	1068.364748	935.5	14	4.662047097	-31961.57507	358.0720347	0	-9.263292122	-354.57	2.4261	353.5614149	-1.061198056	2.7891	734.85	93.7246	9.483201027	11554	360.79158	6	0	4.01856184	98.4	1078.860354	6113.13483	7181.35457	7	27488.02391	23.04	1	0.51	54	91.77777778	0.000136402	-4473.551168	2.69E-07	1.25	105.906458	1656
95	inhibitors	559210	766.341868	25	593.738	305.607	256.658	19.42365735	964.4309146	952.5	14	7.933273463	-30558.5027	358.0608013	0	-9.380930201	-561.27	10.2035	361.4536876	-1.02849735	2.8066	599.41	93.6027	9.362701416	11701	358.7724	6	1.564741626	3.689412832	86.9	1179.854449	7033.495454	8196.879166	7	25951.98783	23.04	1	-255.3	54	91.77777778	0.000136402	-4606.514866	3.10E-07	1.25	105.906458	1676
96	inhibitors	559210	802.90678	25	0	0	0	21.69381394	1001.227713	914.5	14	4.562372189	-30736.98487	360.0400659	0	-9.547347035	-778.32	12.1601	352.1449378	-1.194042525	2.9576	698.81	89.9357	9.052000046	11331	361.75316	6	0	3.625012636	110.7	1154.203054	7129.420709	8272.864395	7	25965.43291	23.04	1	-478.71	54	95.77777778	0.000136402	-4771.55196	1.39E-07	1.25	105.906458	1676
97	inhibitors	678050	769.84888	26	0	0	0	18.46746282	965.3119653	972.5	15	6.862405228	-32715.87949	374.0557159	0	-9.494092231	-765.97	9.6547	376.9954059	-1.140967894	3.2207	591.81	94.7048	9.51580143	12896	374.7718	7	0	3.954612494	101	1372.888948	7853.039988	9211.978737	8	27789.30858	24.03846154	0.875	-436.75	56	97.77777778	9.65E-05	-4926.570909	1.27E-07	1.25	105.906458	1885
98	inhibitors	559210	831.921076	25	0	0	0	22.33411116	1043.107845	925.5	14	3.090482611	-30632.84509	359.0560503	0	-9.510491216	-506.84	13.85	359.932934	-1.139175707	2.3069	671.4	91.7579	9.26760006	11516	361.77634	6	0	2.831412554	109.8	1151.30944	7143.489104	8284.027115	7	25961.11518	23.04	1	-197.27	54	93.77777778	0.000136402	-4671.729909	1.79E-07	1.25	105.906458	1676
99	inhibitors	559210	843.927322	25	0	0	0	24.75186258	1057.142035	938.5	14	3.116253368	-30557.18793	403.0055352	0	-9.514952588	-464.77	14.1195	360.7265191	-1.143577314	2.5776	701.28	94.5759	9.553200722	11516	406.22734	6	0	2.981412649	109.8	1170.96256	9500.823137	10660.93446	7	25905.95267	23.04	1	-171.02	54	94	0.000136402	-4651.235267	1.58E-07	1.25	105.906458	1676
100	inhibitors	678050	849.992728	26	0	0	0	20.25405061	1068.357676	974.5	15	8.50588739	-32587.41228	373.0717003	0	-9.410422145	-560.9	13.5075	374.1319668	-1.062864652	2.5427	715.69	96.6546	9.73140049	13083	374.79498	7	0	3.097812653	99.7	1384.760416	7856.816038	9227.625049	8	27760.57147	24.03846154	0.875	-185.46	56	95.77777778	9.65E-05	-4826.840812	1.55E-07	1.25	105.906458	1885
101	inhibitors	811010	811.00357	27	0	0	0	17.84857236	1010.115207	1026.5	15	8.675428903	-34910.79326	387.0873504	0	-9.39852217	-514.38	13.165	401.5861102	-1.050470664	2.7785	643.15	101.5513	10.19520092	14666	387.81362	7	0	3.527412415	89.6	1597.529734	8151.717381	9731.974605	8	29928.64595	25.03703704	0.875	-136.1	58	97.77777778	7.88E-05	-4982.147313	1.39E-07	1.25	105.906458	2096
102	inhibitors	372769	763.472059	23	0	0	0	22.10370217	952.9032862	891.5	13	5.703452667	-27079.77017	330.0658867	0	-9.317542099	-448.06	10.1183	336.0953758	-0.983512058	3.3832	576.8	88.2405	8.863199234	9237	331.77024	5	0	3.417375088	74.3	910.6086256	5852.36407	6747.048219	7	22922.73853	21.04347826	0.857142857	-166.62	50	81.77777778	0.000236255	-4157.031633	1.18E-06	1.25	105.906458	1310
103	inhibitors	372769	751.096906	23	0	0	0	19.64815653	961.3745063	921.5	13	4.034953848	-26922.60906	348.0319997	0	-9.448262886	-311.57	6.1345	336.4534272	-1.135106007	4.6096	545.9	91.2915	9.201499939	9077	349.20796	5	0	4.967374325	50.5	1128.937053	6531.836838	7644.659996	7	22725.87272	21.04347826	0.857142857	-41.73	50	77.55555556	0.000236255	-4196.736336	2.98E-06	1.25	105.906458	1310
104	inhibitors	372769	757.636621	23	0	0	0	21.63331531	968.4463091	934.5	13	4.138656365	-26847.19408	391.9814846	0	-9.43519404	-269.5	6.6197	337.2470124	-1.120516475	4.7288	575.78	94.275	9.487100601	9077	393.65896	5	0	5.107374668	50.5	1426.16227	7963.687925	9373.471067	7	22671.00584	21.04347826	0.857142857	-15.48	50	77.77777778	0.000236255	-4176.188237	2.63E-06	1.25	105.906458	1310
105	inhibitors	559210	802.456426	25	0	0	0	20.18132517	1000.032633	952.5	14	3.525623619	-30523.23009	358.0608013	0	-9.439778983	-666.74	10.8099	360.0036414	-1.130081554	3.5965	687.85	92.5786	9.362701416	11585	359.78034	6	0	3.987375021	96.6	1253.659793	6902.040263	8141.539422	7	25917.55	23.04	1	-365.29	54	91.77777778	0.000136402	-4605.680092	2.40E-07	1.25	105.906458	1676
106	inhibitors	559210	831.470722	25	0	0	0	20.75539251	1041.787436	963.5	14	3.260147362	-30417.43646	357.0767857	0	-9.397877603	-395.26	12.4998	367.7916376	-1.090033499	2.9458	660.44	94.4008	9.578300476	11770	359.80352	6	0	3.067375183	95.7	1250.574529	6917.923041	8154.325402	7	25911.71057	23.04	1	-83.85	54	89.77777778	0.000136402	-4505.725889	3.10E-07	1.25	105.906458	1676
107	inhibitors	460286	778.180429	24	0	0	0	18.26283878	979.4767142	954.5	14	3.4734805	-27498.08214	339.066221	0	-9.485143547	-151.59	9.0634	346.1540848	-1.175339	4.0728	592.24	91.5579	9.187799454	10750	339.77236	6	0	3.787375212	70.4	1088.855506	6295.605674	7370.531572	7	23340.88313	22.04166667	1	111.8	52	85.77777778	0.000167057	-4157.199012	5.88E-07	1.25	105.906458	1492
108	inhibitors	559210	841.560568	25	0	0	0	22.98113065	1050.761983	942.5	14	4.699402455	-30578.09616	358.0720347	0	-9.002581627	-321.15	7.7595	362.2927798	-0.767113771	2.2263	701.83	93.8368	9.483201027	11643	361.79952	6	0	3.187962055	108.5	1152.652175	7092.290818	8234.158364	7	26007.42625	23.04	1	-2.88	54	91.77777778	0.000136402	-4570.669905	2.19E-07	1.25	105.906458	1676
109	inhibitors	552743	857.413987	25	0	0	0	21.71403656	1086.365176	949.5	14	6.832645622	-31361.30643	377.0221633	0	-7.667162641	-423.78	4.2259	349.5029958	-0.983883154	3.4077	712.11	94.9544	9.605900764	11160	379.21406	6	0	4.512262821	85.6	1096.392681	7668.599401	8754.358804	7	26690.19702	23.04	1	-100.81	54	89.55555556	0.000136402	-4671.109415	4.31E-07	1.25	105.906458	1656
110	non	408382	0	24	505.495	249.379	209.054	0	0	0	11	21.77686958	-31760.38198	326.1756186	1	-11.96270516	0	0	0	-3.999548233	0.114	0	0	9.532100677	10232	328.42534	6	1.463985471	2.941400051	64.4	1372.570805	3450.943363	4203.574023	6	27711.60642	22.04166667	0.833333333	0	52	79	0.000177191	-4048.775559	1.38E-06	90.911751	0	1323
111	non	573947	0	26	0	0	0	0	0	0	15	12.76208194	-33727.88096	349.2279886	1	-12.00803446	0	0.1551	0	-3.69364521	3.629	0	0	10.80860138	15161	350.4971	5	0	3.502000093	29.2	1204.282862	6403.791376	7383.638721	8	29660.26425	24.03846154	0.875	0	58	79	4.82E-05	-4067.616715	1.20E-06	90.911751	0	1921
112	non	395707	0	23	0	0	0	0	0	0	15	17.61876233	-27208.89614	306.1970228	1	-10.92869691	0	3.2007	0	-3.853755679	3.068	0	0	9.572800636	11058	307.4326	5	0	4.662499905	26.8	864.6130384	4951.906703	5442.289911	8	23710.07328	21.04347826	0.875	0	50	71	0.000204603	-3498.822862	4.55E-06	90.911751	0	1392
113	non	404444	0	24	504.338	244.522	199.134	0	0	0	15	10.78024576	-28492.69537	319.1922718	1	-9.820542076	0	0	0	-3.779202544	0	0	0	9.897100449	12488	321.4393	4	1.482757752	4.803200722	39.6	429.1735645	6775.205528	6962.338158	8	24820.53431	22.04166667	0.875	0	54	77	7.23E-05	-3672.161057	1.31E-06	90.911751	0	1576
114	non	547996	778.463098	26	625.16	329.843	294.211	20.10899073	984.3334458	1002.5	15	3.055820841	-32482.63449	349.1677936	0	-8.776661586	-208	9.9208	383.7200121	-0.514330743	3.7921	652.43	102.1578	10.19219971	14048	351.4388	5	1.541879887	5.914327145	73.4	1212.701263	6485.491093	7496.927327	8	28186.88817	24.03846154	0.875	189.94	58	88	4.82E-05	-4295.746319	2.73E-07	90.911751	0	1838
115	non	475917	0	24	0	0	0	0	0	0	15	5.97589107	-32709.94878	326.2120041	1	-12.04633651	0	0	0	-3.470025372	0	0	0	9.96020031	11928	329.47634	5	0	4.28760004	51.8	1174.48612	3676.604332	4392.706551	8	28799.07662	22.04166667	0.875	0	52	73	0.000167057	-3910.872153	3.03E-06	90.911751	0	1542
116	non	460333	0	25	596.267	311.402	271.146	0	0	0	15	9.12095672	-30299.93831	331.1922718	1	-11.60860371	0	0	0	-3.771294273	2.251	0	0	10.25650024	13057	334.45794	3	1.537098876	4.763999462	49.7	729.6147981	6222.96007	6432.127245	8	26502.91393	23.04	0.875	0	56	81	6.82E-05	-3797.024382	8.04E-07	90.911751	0	1662
117	non	409838	0	24	526.313	257.147	206.842	0	0	0	15	4.603530093	-28362.54168	320.2126729	1	-11.60280777	0	0	0	-3.495861472	3.62	0	0	10.09659958	12694	322.46712	5	1.52033112	5.531999588	28.3	506.6570202	7601.67256	7904.332517	8	24709.29358	22.04166667	0.875	0	54	73	7.23E-05	-3653.248094	2.54E-06	90.911751	0	1597
118	non	495300	0	25	0	0	0	0	0	0	15	8.355769687	-32408.51771	338.2344709	1	-11.43227539	0	0	0	-4.270879137	0	0	0	10.25559998	13947	340.4857	5	0	3.970499754	42.3	773.9965005	6803.818591	7180.612889	8	28445.17057	23.04	0.875	0	56	77	5.12E-05	-3963.347139	1.62E-06	90.911751	0	1784
119	non	368878	0	25	0	0	0	0	0	0	10	9.340136702	-33275.06991	331.1810384	1	-11.59450346	0	0	0	-4.487324938	0	0	0	10.40699959	10497	332.43876	2	0	-0.391000241	35.1	1304.64415	2518.692562	3664.929005	5	29504.52074	23.04	1	0	56	81	9.65E-05	-3770.549163	1.25E-06	90.911751	0	1330
120	non	592935	0	25	0	0	0	0	0	0	15	22.3428746	-32398.28163	340.2276542	1	-11.18821993	0	0	0	-3.835904255	3.993	0	0	10.42400074	13884	342.49498	7	0	5.167600155	42.1	1012.653636	6872.176375	7380.851102	8	28331.57579	23.04	0.875	0	54	75	0.000125293	-4066.705834	2.93E-06	90.911751	0	1775
121	non	592935	0	25	0	0	0	0	0	0	15	21.89414663	-32507.17017	340.2276542	1	-11.22235924	0	0	0	-3.842428786	3.993	0	0	10.42400074	13884	342.49498	7	0	5.167600155	42.1	1088.136483	6689.445692	6952.665989	8	28440.26701	23.04	0.875	0	54	75	0.000125293	-4066.903163	2.93E-06	90.911751	0	1775
122	non	346240	0	24	0	0	0	0	0	0	11	11.85988949	-31446.29168	323.2123385	1	-10.79644293	0	0	0	-3.74883079	0	0	0	10.10139942	10702	325.46776	4	0	5.384500027	30.7	1273.924068	3540.248166	3984.589513	6	27664.99857	22.04166667	0.833333333	0	54	73	8.35E-05	-3781.293112	2.78E-06	90.911751	0	1348
123	non	659250	0	25	608.476	329.102	298.879	0	0	0	13	14.57165648	-34326.19614	341.1865177	1	-12.30662817	0	0.0635	0	-3.918775296	1.961	0	0	10.07580185	11628	343.43998	9	1.522355671	3.398099661	75.7	1734.019735	3188.955432	3987.626721	7	30061.7996	23.04	0.857142857	0	52	83	0.000272804	-4264.411202	1.07E-06	90.911751	0	1540
124	non	388178	0	24	489.583	243.729	198.408	0	0	0	10	25.6029363	-32381.18203	328.17735	1	-10.46211098	0	0	0	-4.390087388	0	0	0	9.333399773	9489	331.4127	6	1.481558295	3.569483042	88.8	1957.989194	2292.835576	4135.267521	6	28251.21494	22.04166667	0.666666667	0	52	83	0.000222743	-4129.966522	1.32E-06	90.911751	0	1260
125	non	629343	796.00774	26	612.86	326.301	282.531	20.9842054	993.6047055	1014.5	14	4.241836793	-32934.26031	349.179027	0	-6.999258926	111.75	0	405.1497054	0.238984342	2.5225	735.05	105.8077	10.42170048	13321	351.4421	6	1.567076541	1.815734386	64.3	845.029272	6508.750835	7340.558631	7	28681.89115	24.03846154	1	541.87	56	88	0.000111372	-4252.369161	3.59E-07	90.911751	0	1746
126	non	383949	0	23	498.928	245.712	197.917	0	0	0	14	4.744452443	-29376.20304	313.1916031	1	-10.90165582	0	0	0	-3.495522581	2.74	0	0	9.401299477	10315	315.42988	5	1.496075495	4.063699722	44.8	898.2401105	4569.17234	4975.829251	7	25558.09877	21.04347826	1	0	50	73	0.000204603	-3818.104265	3.94E-06	90.911751	0	1350
127	non	569156	0	26	0	0	0	0	0	0	15	11.61227237	-33249.32137	345.1966884	1	-11.35827618	0	0	0	-4.225678188	3.23	0	0	10.81879997	14939	346.46534	4	0	5.103099346	29.2	735.7893617	6026.314531	6314.308184	8	29256.17179	24.03846154	0.875	0	58	83	4.82E-05	-3993.149578	5.99E-07	90.911751	0	1906
128	non	595532	0	25	0	0	0	0	0	0	16	11.19481297	-31752.3754	339.2072531	1	-11.30432425	0	0	0	-3.752547234	2.656	0	0	10.21150017	13606	340.45922	5	0	4.347099781	43.3	524.5844323	7941.879715	8076.772884	8	27652.39142	23.04	1	0	54	79	0.000136402	-4099.983972	2.20E-06	90.911751	0	1784
129	non	606633	0	25	0	0	0	0	0	0	16	10.44728421	-31437.7063	337.2279886	1	-11.32141806	0	0	0	-3.771829567	3.185	0	0	10.52220058	14240	338.4864	5	0	5.356099606	29.2	717.774318	7616.422768	7852.306828	8	27500.3366	23.04	1	0	54	75	0.000136402	-3937.369701	3.59E-06	90.911751	0	1818
130	non	606633	0	25	0	0	0	0	0	0	16	11.09324036	-31596.98579	338.2232375	1	-11.15819982	0	0	0	-3.529884448	2.944	0	0	10.42710114	14057	339.47446	5	0	4.094099522	31.9	633.4192245	7769.893275	8012.779702	8	27596.61359	23.04	1	0	54	77	0.000136402	-4000.372207	2.78E-06	90.911751	0	1818
131	non	387849	750.981922	24	519.542	274.617	239.088	22.35523588	946.9427941	881.5	11	1.96860249	-32010.75666	327.1106727	0	-7.51033773	-467.14	12.2471	362.1942937	-0.464408102	1.7305	669.47	89.4421	8.820599556	9083	329.34716	5	1.474137886	3.63750267	101.6	886.6079335	3225.093662	4101.771611	6	27684.4229	22.04166667	0.833333333	-97.45	52	90	0.000222743	-4326.333765	4.74E-07	90.911751	0	1255
132	non	417053	804.190768	24	563.78	293.494	257.715	21.63331531	1010.273905	967.5	13	5.574499294	-30990.67925	343.1354476	0	-7.335103528	40.89	15.8374	391.1877591	-1.943930516	3.36	779.66	98.8754	9.835400581	10020	345.45912	6	1.498610041	3.380525112	73.3	738.9176118	5118.300966	5837.165203	7	27042.21567	22.04166667	0.857142857	430.23	52	78.66666667	0.000222743	-3948.431844	3.62E-06	90.911751	0	1353
133	non	345346	810.591544	24	574.735	299.317	259.692	25.97777757	1028.880719	917.5	13	9.013570651	-29439.18233	341.1197976	0	-7.516917358	127.87	16.1931	362.0446648	-1.630157738	2.9992	798.32	96.9196	9.657999992	9988	343.44324	4	1.520576281	2.956525087	73.3	846.678311	5263.483904	6068.005408	7	25439.97346	22.04166667	0.857142857	486.59	54	80.66666667	0.000111372	-3999.208867	1.81E-06	90.911751	0	1348
134	non	944571	0	29	0	0	0	0	0	0	16	1.795139202	-42974.02242	393.2290512	1	-11.01009072	0	0	0	-3.75289161	0	0	0	11.59469986	19372	395.51784	6	0	3.176403284	58.8	1249.092752	6376.832001	6802.878621	8	38256.49052	27.03448276	1	0	64	95	1.97E-05	-4717.531906	1.14E-07	90.911751	0	2568
135	non	673006	0	27	0	0	0	0	0	0	14	2.211986646	-38082.26053	383.1905572	1	-11.20948672	0	0	0	-3.99585787	0	0	0	11.25070095	15825	384.53822	6	0	3.865160227	35	958.9725358	6173.832078	6400.000648	7	33717.27965	25.03703704	1	0	60	83.66666667	3.41E-05	-4364.980877	1.08E-06	90.911751	0	2095
136	non	572526	0	26	496.507	251.146	214.839	0	0	0	14	2.274826312	-36719.51249	370.1589227	1	-11.40667535	0	0	0	-5.479963038	0	0	0	10.57129955	14266	371.4964	6	1.447771622	3.752949476	46.4	800.9329453	5309.338569	5383.610569	7	32446.77897	24.03846154	1	0	58	83.66666667	4.18E-05	-4272.733343	9.84E-07	90.911751	0	1915
137	non	671462	0	26	0	0	0	0	0	0	14	6.047205855	-34905.21866	353.2229032	1	-11.56893811	0	0	0	-3.714132507	0	0	0	10.6753006	14427	354.4858	8	0	3.735800028	43.3	929.6519518	6880.299586	7602.670343	7	30651.65268	24.03846154	1	0	56	81	7.23E-05	-4253.565978	9.78E-07	90.911751	0	1866
138	non	832201	0	27	0	0	0	0	0	0	16	4.96492634	-37757.41471	374.1879949	1	-11.27258038	0	0	0	-3.459696337	2.343	0	0	10.2850008	15420	376.4450832	7	0	3.160799026	70.2	1026.889888	7677.678378	8157.267535	8	32800.92582	25.03703704	1	0	58	95	6.82E-05	-4956.488894	1.70E-07	90.911751	0	2148
139	non	727284	796.185007	28	0	0	0	21.35430725	995.8034848	1075.5	14	4.649358879	-43661.60258	376.189926	0	-7.303993508	189.65	3.0642	403.0841902	-0.756089863	2.5005	806.38	113.7595	11.0958004	15989	378.46744	5	0	5.583899498	76	1311.375747	3029.974992	3884.153663	7	39251.63073	26.03571429	1	637.34	62	96	2.41E-05	-4409.971821	8.20E-08	90.911751	0	2118
140	non	758057	0	27	0	0	0	0	0	0	18	10.05848946	-35414.24104	366.2657711	1	-11.04642176	0	0	0	-3.864087292	0	0	0	11.18320084	18407	368.53886	6	0	4.302199364	42.3	535.7080047	11556.1781	11940.39226	9	31151.80446	25.03703704	1	0	60	81	2.56E-05	-4262.436583	7.19E-07	90.911751	0	2364
141	non	624983	0	25	563.698	278.45	225.79	0	0	0	17	14.76213562	-32323.46227	357.1636737	1	-10.08458618	0	0	0	-3.690253118	4.035	0	0	10.55400085	14164	359.50558	7	1.552839711	4.879999638	53.4	1780.533872	5470.692232	7050.55584	9	28183.15966	23.04	0.888888889	0	54	77.66666667	0.000102301	-4140.302609	2.32E-06	90.911751	0	1872
142	non	596332	0	26	589.835	317.114	286.274	0	0	0	13	15.9290615	-36462.04564	354.1705333	1	-10.81580662	0	0	0	-4.095098606	0	0	0	10.22060013	12532	355.4275	4	1.509651445	0.49849987	74.3	1022.93226	4421.371133	5179.597186	7	31984.87332	24.03846154	0.857142857	0	56	89	0.000157503	-4482.452965	6.96E-07	90.911751	0	1657
143	non	790562	0	30	0	0	0	0	0	0	10	9.560678506	-46731.53766	402.1579572	0	-6.899001594	0	12.231	0	-1.486421793	4.1402	0	115.709	11.32140064	14969	402.44248	6	0	5.541780472	78.2	2034.433386	2803.466643	4824.612039	5	42032.5086	28.03333333	1	0	66	108	2.14E-05	-4699.029028	2.23E-08	90.911751	0	2017
144	non	736091	834.172846	28	610.487	322.804	279.683	21.69381394	1045.388384	1053.5	15	10.12870708	-34993.74561	390.1038131	0	-7.751713363	29.1	15.2808	405.657988	-1.445077811	4.7291	847.16	111.9821	11.09899998	15815	392.4708	5	1.560788549	5.204990864	84.7	751.5567857	8264.039214	9008.915265	8	30383.21069	26.03571429	0.875	356.67	62	98.66666667	3.22E-05	-4610.534914	8.65E-08	90.911751	0	2143
145	non	735265	834.172846	28	616.779	325.03	279.851	21.69381394	1045.388384	1053.5	15	9.106739004	-35048.48633	390.1038131	0	-7.709147631	29.1	15.2808	405.657988	-1.42177426	4.7291	847.16	111.9821	11.09899998	15795	392.4708	5	1.570922456	5.462572098	84.7	1005.870669	7512.797255	8511.843203	8	30437.55949	26.03571429	0.875	356.67	62	98.66666667	3.22E-05	-4610.926841	8.65E-08	90.911751	0	2141
146	non	748369	834.172846	28	616.775	325.032	279.855	21.69381394	1045.388384	1053.5	16	9.903844563	-34912.86426	390.1038131	0	-7.694656868	29.1	15.2808	405.657988	-1.375799113	4.7291	847.16	111.9821	11.09899998	16059	392.4708	5	1.570917153	5.462572575	84.7	969.0320979	7903.646256	8865.901257	8	30301.88301	26.03571429	1	356.67	62	98.66666667	3.22E-05	-4610.981246	8.65E-08	90.911751	0	2181
147	non	491910	799.021279	26	571.533	305.743	280.352	20.47460126	1005.294223	1036.5	13	6.784224489	-35252.10726	366.1401987	0	-6.934060279	12.07	12.7157	400.568954	-2.030671114	5.1004	801.66	107.1681	10.57630062	12443	368.49246	4	1.475944269	5.974322796	70.6	1110.193224	4386.834236	5244.511198	7	31097.6433	24.03846154	0.857142857	389.49	58	84.66666667	6.43E-05	-4154.463955	9.53E-07	90.911751	0	1648
148	non	491910	799.021279	26	573.791	306.688	280.013	20.47460126	1005.294223	1036.5	13	6.820608665	-34959.42503	366.1401987	0	-6.936083296	12.07	12.7157	400.568954	-2.034570872	5.1004	801.66	107.1681	10.57630062	12443	368.49246	4	1.481700847	5.974322796	70.6	1059.450197	4692.152052	5657.36686	7	30804.91527	24.03846154	0.857142857	389.49	58	84.66666667	6.43E-05	-4154.509761	9.53E-07	90.911751	0	1648
149	non	502387	799.021279	26	604.6	321.588	289.443	20.47460126	1005.294223	1036.5	14	9.042712118	-33328.82377	366.1401987	0	-7.730470646	12.07	12.7157	400.568954	-1.275781011	5.1004	801.66	107.1681	10.57630062	12683	368.49246	4	1.519755334	5.974322796	70.6	1418.108427	5013.065864	6336.558229	7	29113.751	24.03846154	1	389.49	58	84.66666667	6.43E-05	-4215.072772	9.53E-07	90.911751	0	1684
150	non	888753	869.592709	30	636.538	337.746	294.301	23.31523527	1084.550647	1083.5	17	10.46190071	-39130.02452	418.0987278	0	-7.716778662	-47.81	16.8645	421.1155093	-1.396705247	4.3587	920.52	116.4763	11.53849983	19179	420.4809	4	1.578501254	5.368941784	98.8	1097.860387	9212.544725	10288.53676	9	34070.78461	28.03333333	0.888888889	344.58	68	108.6666667	9.28E-06	-5059.239908	1.53E-08	90.911751	0	2644
151	non	731854	834.172846	28	608.616	322.534	279.81	21.69381394	1045.388384	1053.5	15	7.890162142	-35490.54068	390.1038131	0	-7.700570714	29.1	15.2808	405.657988	-1.394783938	4.7291	847.16	111.9821	11.09899998	15775	392.4708	5	1.559011159	5.092692375	84.7	974.3384357	7272.185315	8239.735378	8	30879.82426	26.03571429	0.875	356.67	62	98.66666667	3.22E-05	-4610.716424	8.65E-08	90.911751	0	2131
152	non	771922	866.785183	29	577.055	310.354	278.75	20.41912709	1081.681979	1109.5	12	7.178709449	-41709.03384	403.1354476	0	-7.340406177	219.68	17.0155	428.8577583	-1.898950754	4.8694	856.15	118.1119	11.77839947	15814	405.51262	6	1.503938136	5.130983829	73.3	1455.910614	4270.893883	5716.729434	6	37174.76072	27.03448276	1	590.5	64	98.66666667	2.27E-05	-4534.273109	7.73E-08	90.911751	0	2100
153	non	664790	0	26	0	0	0	0	0	0	13	4.666172996	-36953.38012	359.1970824	1	-11.27166271	0	0	0	-3.574093	2.658	0	0	10.17129993	13530	361.45526	6	0	3.166970015	73	915.0337222	6114.473513	6282.781124	7	32341.94127	24.03846154	0.857142857	0	56	87	9.65E-05	-4611.438857	6.96E-07	90.911751	0	1843
154	non	639333	0	26	0	0	0	0	0	0	13	26.60933674	-35811.77895	368.1908916	1	-10.11282938	0	0.1163	0	-4.673114745	0	0	0	11.13349915	13807	370.53482	9	0	5.639015198	42.3	789.2736539	5555.411886	6061.316756	7	31727.20388	24.03846154	0.857142857	0	56	79.66666667	7.23E-05	-4084.575054	1.76E-06	90.911751	0	1778
155	non	758493	0	26	0	0	0	0	0	0	17	10.87279356	-33773.11108	355.2021677	1	-11.30147967	0	0	0	-4.008217066	1.263	0	0	10.36460114	15904	357.46656	7	0	2.74750042	67.1	1181.272702	8052.762408	8892.335386	9	29350.99364	24.03846154	0.888888889	0	56	85	8.35E-05	-4422.117439	5.36E-07	90.911751	0	2105
156	non	868475	0	28	0	0	0	0	0	0	18	9.023093509	-34828.09378	371.2123385	1	-11.30223484	0	0	0	-3.734237196	3.544	0	0	11.6420002	19822	372.50262	5	0	5.817099571	29.2	826.0198957	10060.89284	10508.97981	9	30537.3213	26.03571429	1	0	62	89	2.41E-05	-4290.772475	2.00E-07	90.911751	0	2529
157	non	713659	0	26	0	0	0	0	0	0	16	6.813139259	-33887.19063	355.2021677	1	-11.42755205	0	0	0	-3.795432716	2.196	0	0	10.36460114	14805	357.46656	6	0	3.640300274	67.1	509.1286878	9194.700638	9239.800638	8	29465.74435	24.03846154	1	0	56	85	9.65E-05	-4421.446276	6.96E-07	90.911751	0	1982
158	non	444221	0	25	585.878	322.693	288.473	0	0	0	13	18.39370655	-31151.81406	354.1640081	1	-10.17786076	0	0.9624	0	-4.424378685	0	0	0	10.59220028	12293	355.497	6	1.528393937	4.663799763	32.3	1155.433294	6924.023339	7714.787871	7	27208.5673	23.04	0.857142857	0	56	77.66666667	5.12E-05	-3943.246756	1.97E-06	90.911751	0	1604
159	non	525302	0	26	0	0	0	0	0	0	13	17.5173739	-34186.96233	351.2184865	1	-9.967980327	0	0	0	-4.055826066	0	0	0	10.61840057	13672	354.4891	6	0	4.3708992	54.8	2172.824003	4364.102624	6332.936908	7	29995.54385	24.03846154	0.857142857	0	58	83	4.18E-05	-4191.41838	5.39E-07	90.911751	0	1760
160	non	649207	0	27	0	0	0	0	0	0	15	16.75540231	-36298.40789	367.2134011	1	-10.09937915	0	0.9624	0	-4.361451836	0	0	0	10.77149963	15291	369.48056	7	0	3.666899681	59.2	2473.136064	5070.2745	7352.383574	8	31787.76531	25.03703704	0.875	0	60	89	2.95E-05	-4510.642619	2.84E-07	90.911751	0	2027
161	non	637551	0	27	0	0	0	0	0	0	14	17.22587948	-36178.23404	367.2134011	1	-10.08701392	0	0.9624	0	-4.338066019	0	0	0	10.77149963	15035	369.48056	7	0	3.666899681	59.2	2197.149112	5664.321411	7670.443949	7	31667.57014	25.03703704	1	0	60	89	2.95E-05	-4510.663764	2.84E-07	90.911751	0	1989
162	non	396832	810.107653	25	576.159	303.298	264.577	24.10004991	1021.298638	959.5	12	10.5996427	-31881.32347	353.1197976	0	-7.560212841	153.54	16.7276	379.0976569	-1.168319114	3.1843	822.87	101.6435	10.01740074	10670	355.45394	4	1.521741373	2.586984873	73.3	1136.984501	4282.611741	5401.268659	6	27750.67763	23.04	1	515.34	56	84.66666667	9.09E-05	-4130.645832	1.04E-06	90.911751	0	1431
163	non	601868	0	25	530.918	261.742	210.947	0	0	0	16	8.623940611	-32259.97951	342.1981656	1	-10.33647475	0	0	0	-3.644571198	2.662	0	0	9.978800774	13467	344.4462832	6	1.527356403	3.869999409	42	508.4848995	7894.910576	7901.360016	8	27946.23872	23.04	1	0	54	83	0.000118127	-4313.740791	8.32E-07	90.911751	0	1804
164	non	599920	0	28	0	0	0	0	0	0	14	20.33725668	-36855.41253	390.1640081	1	-10.46876032	0	0	0	-3.743970728	0	0	0	11.74540043	15758	391.5291	4	0	5.074143887	31.9	1434.885452	5936.289769	6775.433604	7	32468.68319	26.03571429	1	0	64	89.66666667	1.61E-05	-4386.729346	2.84E-07	90.911751	0	2032
165	non	650354	0	26	0	0	0	0	0	0	14	21.62405272	-36298.50705	373.1949739	1	-11.72456747	0	0.1551	0	-3.642265937	0	0	0	10.89520073	14235	375.54804	8	0	4.959999561	61.6	1247.934769	5789.871364	6378.283333	7	31980.64457	24.03846154	1	0	56	77.66666667	0.000102301	-4317.862484	2.84E-06	90.911751	0	1806
166	non	559104	0	27	594.77	315.469	285.406	0	0	0	11	19.59482709	-37068.79414	363.1708676	1	-11.26193179	0	0.1163	0	-4.030903923	3.016	0	0	10.6182003	13314	365.4455	6	1.504863697	5.912828922	75.7	1096.63399	4806.484295	5616.946804	6	32622.21948	25.03703704	0.833333333	0	60	93	4.55E-05	-4446.574654	1.74E-07	90.911751	0	1746
167	non	625948	0	26	0	0	0	0	0	0	13	23.39518364	-35585.49934	351.2184865	1	-9.463840917	0	0.1163	0	-4.408797138	0	0	0	10.67840099	13574	353.48116	8	0	4.940020084	53.3	1229.642171	4404.040536	5356.487394	7	31412.59221	24.03846154	0.857142857	0	56	83	9.65E-05	-4172.907139	9.84E-07	90.911751	0	1739
168	non	521843	0	26	0	0	0	0	0	0	13	22.10696234	-35436.47779	365.1799925	1	-11.13585111	0	0	0	-4.569456962	0	0	0	11.05119896	13710	366.52294	6	0	5.092001438	29.5	974.6343979	4724.418637	5498.383629	7	31463.79464	24.03846154	0.857142857	0	58	79.66666667	3.62E-05	-3972.683155	1.25E-06	90.911751	0	1750
169	non	668012	0	28	0	0	0	0	0	0	11	8.185985757	-41866.66641	373.2028364	1	-11.13398291	0	0	0	-4.16737565	0	0	0	11.18980026	15144	374.47874	7	0	4.300999641	51.8	1096.246425	3441.351535	4315.197477	6	37522.99193	26.03571429	0.833333333	0	62	93	2.78E-05	-4343.674484	1.27E-07	90.911751	0	1942
170	non	512796	831.499468	26	614.739	325.783	295.839	21.39383395	1044.467367	1020.5	15	8.776057975	-33824.57548	369.1510977	0	-7.589353197	60.09	15.9469	405.4045862	-1.56959016	3.7465	813.1	106.0692	10.5855999	12855	371.4964	4	1.517308916	4.034525394	73.3	869.823297	6596.269429	7261.110066	8	29516.70054	24.03846154	0.875	483.62	58	84.66666667	6.43E-05	-4307.874938	1.04E-06	90.911751	0	1721
171	non	417945	804.190768	24	563.818	293.512	257.721	21.63331531	1010.273905	967.5	13	4.715442371	-30977.85404	343.1354476	0	-7.331435961	40.89	15.8374	391.1877591	-1.981321834	3.36	779.66	98.8754	9.835400581	10048	345.45912	6	1.49867869	3.380525112	73.3	594.3518984	5298.262286	5872.64981	7	27029.36941	22.04166667	0.857142857	430.23	52	78.66666667	0.000222743	-3948.484635	3.62E-06	90.911751	0	1356
172	non	512796	820.470586	26	596.2	311.63	267.218	22.249911	1033.567776	1009.5	15	8.639367764	-31288.39114	362.1088985	0	-7.637404101	136.5	13.7826	384.767459	-1.639231668	5.0027	819.94	106.6221	10.58650017	12976	364.4607	4	1.5532546	6.054525375	70.6	799.4265102	6461.706686	7251.156257	8	27131.72218	24.03846154	0.875	447.49	58	88.66666667	6.43E-05	-4156.668968	4.49E-07	90.911751	0	1721
173	non	521843	0	26	492.551	253.421	218.278	0	0	0	13	24.54571364	-35625.04526	366.1752415	1	-11.39268382	0	0	0	-4.690873918	0	0	0	10.84010029	13555	367.511	6	1.44550134	3.692281246	40.8	963.7972209	4723.396348	5486.52421	7	31589.27299	24.03846154	0.857142857	0	58	81.66666667	3.62E-05	-4035.772275	9.65E-07	90.911751	0	1750
174	non	723742	0	27	0	0	0	0	0	0	16	9.61131397	-35441.01099	368.2138157	1	-10.88191996	0	0	0	-4.055485863	3.183	0	0	10.72900009	17044	370.4835632	6	0	4.497499943	42	616.9925655	10446.77845	10520.6968	8	30844.48932	25.03703704	1	0	60	89	3.41E-05	-4596.521667	2.55E-07	90.911751	0	2253
175	non	722473	0	26	0	0	0	0	0	0	15	7.924354158	-34433.08828	356.2138157	1	-11.0839428	0	0	0	-4.074095822	3.077	0	0	10.44260025	15110	358.4728632	6	0	3.832499981	42	647.9849481	8721.755309	8833.973614	8	29964.51179	24.03846154	0.875	0	56	85	9.65E-05	-4468.57649	7.21E-07	90.911751	0	2002
176	non	621206	0	27	0	0	0	0	0	0	13	19.31697236	-38307.83425	381.1749071	1	-11.35099913	0	0.9624	0	-4.80573168	0	0	0	11.20429993	14781	382.52234	6	0	4.251000881	43.6	1095.662099	4862.527428	5770.487007	7	34015.3994	25.03703704	0.857142857	0	60	85.66666667	2.95E-05	-4292.434846	6.23E-07	90.911751	0	1940
177	non	579706	832.519951	27	571.934	302.044	264.003	21.59312337	1041.973245	1027.5	13	6.242587608	-35794.449	378.1038131	0	-6.953323733	-7.19	15.1337	401.7001114	-2.280148258	4.5382	854.69	108.3373	10.73960018	13369	380.4601	4	1.517679893	5.227692127	84.7	795.2221058	5605.497806	6390.742051	7	31378.45217	25.03703704	0.857142857	332.86	60	94.66666667	5.25E-05	-4415.996716	2.25E-07	90.911751	0	1807
178	non	598422	832.519951	27	594.46	314.458	273.438	21.59312337	1041.973245	1027.5	14	8.731209903	-34520.64176	378.1038131	0	-7.618098932	-7.19	15.1337	401.7001114	-1.656753131	4.5382	854.69	108.3373	10.73960018	13763	380.4601	4	1.543497549	4.877692223	84.7	1295.380624	5515.435217	6800.783124	7	30044.32106	25.03703704	1	332.86	60	94.66666667	5.25E-05	-4476.320695	2.25E-07	90.911751	0	1866
179	non	710779	882.073264	29	636.81	339.052	302.896	21.61320532	1098.892693	1097.5	15	9.758788367	-38085.50447	403.1354476	0	-7.640964449	255.89	16.874	423.3737844	-1.72662176	4.7428	897.13	117.0672	11.70539951	16948	405.51262	4	1.554484851	4.755525112	73.3	962.7391158	7989.813832	8783.559111	8	33423.98375	27.03448276	0.875	643.57	66	98.66666667	1.31E-05	-4661.520722	7.10E-08	90.911751	0	2252
180	non	501000	831.499468	26	591.657	312.484	285.247	21.39383395	1044.467367	1020.5	14	7.375540329	-34968.95536	369.1510977	0	-7.692012585	60.09	15.9469	405.4045862	-2.119979641	3.7349	813.1	105.9388	10.5855999	12541	371.4964	4	1.491178398	4.034525394	73.3	980.3326282	5723.616547	6590.637809	7	30727.309	24.03846154	1	483.62	58	84.66666667	6.43E-05	-4241.646293	1.04E-06	0	0	1680
181	non	620696	832.524742	27	610.213	318.904	273.626	21.89731953	1042.434307	1027.5	16	7.775751228	-33500.27555	378.1038131	0	-7.68190918	4.28	15.0535	399.8391531	-1.762166592	4.3892	842.17	108.0441	10.73960018	14257	380.4601	5	1.564603393	5.530359268	84.7	1242.559618	6820.518579	8052.941376	8	29023.83613	25.03703704	1	342.49	60	94.66666667	4.55E-05	-4476.439416	1.83E-07	0	0	1940
182	non	442087	0	26	0	0	0	0	0	0	11	5.082996811	-38722.00209	352.2263115	1	-7.148896078	0	0	0	-3.950229197	0	0	0	10.81380081	11526	354.4891	5	0	5.636279583	42	1412.453942	3202.677952	3559.480628	6	34604.6896	24.03846154	0.833333333	0	58	82	5.12E-05	-4117.312485	8.04E-07	0	0	1483
183	non	451683	0	26	0	0	0	0	0	0	11	6.252174792	-39042.92031	352.2263115	1	-7.205801621	0	0	0	-3.746980839	0	0	0	10.81380081	11767	354.4891	5	0	5.38986969	42	1858.305575	2340.741267	3246.858841	6	34881.24195	24.03846154	0.833333333	0	58	82	5.12E-05	-4161.678335	8.04E-07	0	0	1515
184	non	684236	872.587084	27	562.179	301.138	275.786	20.41912709	1072.133096	1058.5	12	7.848269305	-38312.45669	384.1240703	0	-8.164512457	-89.8	7.5086	420.8292874	-1.82480538	2.725	789.23	107.4985	10.4725008	12959	385.86398	6	1.469715564	4.47840023	73.8	1133.883086	4920.506211	6000.539992	6	33696.37828	25.03703704	1	389.35	58	91.77777778	9.09E-05	-4616.078346	2.88E-07	0	0	1766
185	non	658595	0	28	0	0	0	0	0	0	12	16.02110447	-40190.14873	382.1654479	1	-11.01103954	0	0	0	-4.161543208	0	0	0	10.66010094	14080	383.4376	4	0	-0.049675643	88.4	1300.499322	5572.530003	6390.211731	6	35252.32134	26.03571429	1	0	62	99	4.55E-05	-4937.825897	1.23E-07	0	0	1916
186	non	730283	0	27	0	0	0	0	0	0	14	18.59140203	-38622.52533	370.1654479	1	-10.85754176	0	0	0	-4.156471217	0	0	0	10.3737011	13936	371.4269	5	0	-0.081500798	88.4	1101.411885	5313.426004	6127.978005	7	33820.23948	25.03703704	1	0	58	95	0.000111372	-4802.28585	2.84E-07	0	0	1888
187	non	807251	866.334829	29	0	0	0	19.03578423	1080.421466	1147.5	12	8.987918936	-41656.04075	401.1561831	0	-7.550930752	331.26	16.0683	436.716462	-1.102067914	5.7079	845.19	121.256	12.08909988	16901	403.5398	6	0	5.099984646	59.2	1023.16502	5592.171579	6602.048604	6	37595.74015	27.03448276	1	703.92	64	94.66666667	2.27E-05	-4060.3006	1.34E-07	88.9135	0	2196
188	non	332107	761.172379	23	557.418	289.638	247.768	23.18072458	968.795666	919.5	12	9.909078706	-27825.33806	326.1088985	0	-7.699673736	7.350000001	13.5131	358.7351298	-1.270095529	3.8615	753.43	95.7994	9.362299919	8742	328.4286	4	1.518242946	4.294984818	70.6	1256.703779	3199.548142	4442.939342	6	24044.71329	21.04347826	1	315.58	50	76.66666667	0.000315006	-3780.624776	4.67E-06	88.9135	0	1168
189	non	409691	0	25	0	0	0	0	0	0	11	11.69934034	-34452.90946	337.2279886	1	-10.78923433	0	0	0	-3.581791428	0	0	0	10.56519985	11713	339.49434	4	0	5.863499641	30.7	1310.872971	3505.357195	3984.769194	6	30515.21031	23.04	0.833333333	0	56	75	7.88E-05	-3937.699142	2.63E-06	88.9135	0	1475
190	non	435890	0	25	484.326	246.603	211.02	0	0	0	12	21.63876985	-34100.00242	355.1592571	1	-11.05448052	0	0	0	-4.71600213	0	0	0	10.26510048	12060	356.48506	6	1.438683133	4.478001595	43.6	899.5509785	4368.300749	5067.182323	6	30089.78321	23.04	1	0	56	79.66666667	5.12E-05	-4010.219207	1.53E-06	88.9135	0	1574
191	non	603846	0	26	0	0	0	0	0	0	12	23.02565635	-34976.35525	370.1953082	1	-10.67561219	0	0.1163	0	-4.258886797	0	0	0	11.2334013	13023	372.5474	7	0	4.944839954	42	2142.233357	4546.682704	5835.360889	6	30782.52189	24.03846154	1	0	56	77.66666667	9.65E-05	-4193.833365	3.11E-06	88.9135	0	1679
192	non	828799	816.858172	28	520.84	272.05	237.972	19.80586685	1013.197837	1069.5	12	11.19604593	-39787.92348	396.1143778	0	-7.396037487	-294.24	14.8223	422.5241397	-0.904326879	4.1078	791.89	110.6463	10.95410156	14565	399.48332	8	1.464920417	5.701863289	108.5	1124.893561	5214.443685	6329.42114	6	35007.05926	26.03571429	1	58.2	60	98.66666667	5.57E-05	-4780.864219	9.67E-08	88.9135	0	1995
193	non	1021487	857.826013	30	653.875	348.398	303.002	19.321338	1063.315892	1127.5	16	8.255545549	-39786.61499	420.1143778	0	-7.683066539	-135.23	16.5088	445.5210381	-1.395477083	4.6027	893.18	118.4453	11.71590042	18939	422.49678	6	1.596961816	5.10294199	98.8	1032.414562	9307.037092	10329.31589	8	34700.2996	28.03333333	1	250.46	66	106.6666667	1.86E-05	-5086.315385	3.06E-08	88.9135	0	2608
194	non	563052	796.381438	27	575.378	301.885	256.557	21.67361956	999.1763855	999.5	13	9.667147254	-35793.23076	362.1266571	0	-8.382400981	-251.4	12.2582	390.6813462	-1.456360193	3.3424	756.28	100.9122	10.02839947	13000	364.3945	5	1.546090212	5.964925289	98.8	1347.756185	4346.931705	5684.669281	7	31205.53257	25.03703704	0.857142857	146.84	60	100	4.55E-05	-4587.698188	6.11E-08	88.9135	0	1759
195	non	666950	863.043412	27	0	0	0	23.72586753	1077.925971	1015.5	16	1.713413389	-35350.60507	364.189926	0	-7.805312416	222.22	13.6157	399.8156976	0.103408699	2.4829	776.39	105.5575	10.56540108	15780	366.45674	5	0	3.407999992	75.6	1042.430546	7308.277717	7879.050617	8	30875.85509	25.03703704	1	752.36	60	92	3.41E-05	-4474.749985	1.34E-07	88.9135	0	2083
196	non	546072	0	25	0	0	0	0	0	0	14	7.139422126	-34677.22979	338.2120041	1	-12.78784031	0	0	0	-3.672805705	0	0	0	10.30660057	12748	340.4791	6	0	4.515099525	50.3	1244.846916	3513.693086	4034.681675	7	30638.00962	23.04	1	0	54	77	0.000118127	-4039.220175	1.60E-06	88.9135	0	1634
197	non	736255	0	26	0	0	0	0	0	0	17	12.5386983	-33312.34445	353.1865177	1	-11.40101122	0	0	0	-4.004161446	1.937	0	0	10.24720097	15201	354.44274	6	0	3.898099422	65.6	611.8301661	8631.851235	8863.747464	9	28920.5719	24.03846154	0.888888889	0	56	87	9.65E-05	-4391.772555	5.19E-07	88.9135	0	2046
198	non	708231	0	26	0	0	0	0	0	0	16	5.924726681	-35254.66525	355.2021677	1	-11.0139314	0	0	0	-3.732076872	2.956	0	0	10.36460114	14706	356.45862	7	0	4.699700356	57.4	1164.930997	6406.172467	6641.82766	8	30835.11618	24.03846154	1	0	56	85	8.35E-05	-4419.549065	7.34E-07	88.9135	0	1967
199	non	778458	0	28	0	0	0	0	0	0	15	11.226689	-37968.74308	375.2072531	1	-11.28119728	0	0	0	-4.114377434	3.361	0	0	11.43570042	17420	376.49132	5	0	5.022099972	43.3	971.5278112	7043.049044	7563.188325	8	33499.84941	26.03571429	0.875	0	62	91	2.78E-05	-4468.893671	2.12E-07	88.9135	0	2265
200	non	891110	0	27	0	0	0	0	0	0	17	8.847224378	-36588.66221	369.2542033	1	-11.25063121	0	0	0	-3.902502813	3.297	0	0	11.25650024	17875	371.5362	7	0	4.883599758	44.8	1277.762601	8737.044855	9553.40756	9	32147.22035	25.03703704	0.888888889	0	58	81	6.82E-05	-4441.441862	1.31E-06	88.9135	0	2298
201	non	674435	0	28	0	0	0	0	0	0	13	6.762002008	-40248.89158	377.1977511	1	-11.57232248	0	0	0	-4.203700688	0	0	0	11.07349968	14999	379.47538	5	0	3.970924854	67.4	2042.347209	3588.925541	4473.736398	7	35643.05887	26.03571429	0.857142857	0	62	95	3.94E-05	-4605.832704	1.64E-07	88.9135	0	1965
202	non	674435	0	28	0	0	0	0	0	0	13	10.01340219	-40211.18824	377.1977511	1	-11.36729734	0	0	0	-4.191011954	0	0	0	11.01349926	14999	379.47538	5	0	5.496312141	67.4	2067.022252	3568.545629	4490.186814	7	35605.16531	26.03571429	0.857142857	0	62	95	3.94E-05	-4606.022926	1.61E-07	88.9135	0	1965
203	non	504765	0	26	504.711	257.645	219.996	0	0	0	12	15.06611055	-35006.41024	366.1640081	1	-10.7158504	0	0	0	-4.519248934	3.762	0	0	11.01160049	13127	367.5077	5	1.461933904	5.304831028	40.5	878.9871376	5112.516439	5788.340791	6	30897.57179	24.03846154	1	0	58	81.66666667	4.18E-05	-4108.838445	9.84E-07	88.9135	0	1692
204	non	838503	0	28	0	0	0	0	0	0	12	3.812582755	-44322.97788	400.158254	1	-11.12518903	0	0	0	-4.537647555	0	0	0	11.41769981	15040	401.51908	8	0	1.175450087	74.3	1098.434392	4490.536962	5470.244015	6	40114.27459	26.03571429	1	0	60	91.66666667	6.82E-05	-4208.703288	4.92E-07	88.9135	0	2020
205	non	367577	0	23	519.332	252.06	203.052	0	0	0	12	18.87267786	-26507.3328	325.1486924	1	-11.83316756	0	0	0	-4.15376877	1.71	0	0	9.588200569	9986	326.45908	6	1.508741929	3.214688778	46.7	1521.823866	4414.198629	5734.052228	6	22907.7411	21.04347826	1	0	50	71.66666667	0.000177191	-3599.591701	5.60E-06	88.9135	0	1292
206	non	667969	0	27	0	0	0	0	0	0	16	2.902514874	-36576.02546	364.1912687	1	-12.13723796	0	0	0	-4.560319673	3.677	0	0	10.81770039	15876	365.46538	5	0	5.573374748	54.7	1267.565043	5752.401439	6812.417866	8	32132.45628	25.03703704	1	0	60	89	3.41E-05	-4443.569179	2.73E-07	88.9135	0	2084
207	non	873809	0	27	0	0	0	0	0	0	17	29.47473322	-36119.97642	363.182101	1	-11.36195791	0	0.1163	0	-4.479469494	2.719	0	0	10.62270069	17170	365.4488	8	0	4.998913765	76	1174.993268	5520.427985	6640.657759	9	31700.76894	25.03703704	0.888888889	0	58	93	5.91E-05	-4419.207478	1.55E-07	88.9135	0	2258
208	non	579550	0	26	491.838	250.572	209.164	0	0	0	16	26.50717266	-34318.71147	346.2031708	1	-10.50212072	0	0	0	-4.162708815	1.091	0	0	10.62520027	15217	348.46464	4	1.47047323	4.381199837	42.3	1210.999847	4160.631174	5306.162344	8	30319.15673	24.03846154	1	0	58	85	4.18E-05	-3999.554741	4.15E-07	88.9135	0	1941
209	non	595478	0	26	537.093	265.807	215.521	0	0	0	15	4.315506182	-33273.0026	351.1708676	1	-10.93761762	0	0	0	-3.947096076	0	0	0	10.18580055	15063	352.42686	6	1.529053075	3.893699884	57.4	784.8120915	7568.264139	7728.020527	8	28909.32122	24.03846154	0.875	0	58	89	4.18E-05	-4363.681372	2.45E-07	88.9135	0	1991
210	non	830114	853.45183	27	656.017	343.505	296.863	20.34551155	1054.934432	1035.5	16	2.191333143	-35050.68046	369.1688562	0	-8.27065509	-181.4	10.621	425.5173151	0.260430888	1.5614	774.49	101.5037	10.21650124	15628	371.4302	8	1.596166618	2.824500084	101.1	793.021416	9601.337437	9947.524987	8	30278.19678	25.03703704	1	369.27	58	96	6.82E-05	-4772.48368	1.22E-07	88.9135	0	2143
211	non	830114	853.45183	27	656.008	343.499	296.857	20.34551155	1054.934432	1035.5	16	2.191673806	-35050.65306	369.1688562	0	-8.27064926	-181.4	10.621	425.5173151	0.260442782	1.5614	774.49	101.5037	10.21650124	15628	371.4302	8	1.596160245	2.824500084	101.1	792.9852148	9601.430575	9947.620668	8	30278.16934	25.03703704	1	369.27	58	96	6.82E-05	-4772.483712	1.22E-07	88.9135	0	2143
212	non	496424	0	25	463.321	238.765	210.726	0	0	0	12	16.0009617	-34761.99905	356.1432727	1	-10.91147089	0	0	0	-4.762444833	3.238	0	0	10.41450024	11229	357.46982	6	1.394251514	4.118584156	54.6	976.3495731	3656.24954	4520.50024	6	30621.07423	23.04	1	0	54	81.66666667	0.000136402	-4140.924825	1.97E-06	88.9135	0	1490
213	non	590495	0	26	0	0	0	0	0	0	11	16.00038461	-36636.21387	368.1796582	1	-9.48931752	0	0.1163	0	-4.339880904	4.071	0	0	11.18900013	12731	369.52358	7	0	5.585171223	40.5	1071.854997	4366.206133	5150.677405	6	32525.58883	24.03846154	0.833333333	0	56	79.66666667	9.65E-05	-4110.625042	2.41E-06	88.9135	0	1641
214	non	513322	0	26	607.029	321.036	282.57	0	0	0	13	23.31160827	-33343.36868	364.1595914	1	-10.14184066	0	0.1163	0	-3.795082151	0	0	0	10.89669991	13217	366.50306	5	1.541667439	4.774448395	50.9	1258.69057	5413.723918	6578.298891	7	29334.42881	24.03846154	0.857142857	0	58	83.66666667	5.57E-05	-4008.94233	1.14E-06	88.9135	0	1720
215	non	473120	0	26	0	0	0	0	0	0	11	12.14856755	-37068.6865	352.1912687	1	-12.3423444	0	0.2326	0	-3.162425534	0	0	0	10.11060143	12280	353.45468	5	0	3.1954	64.4	1398.158494	3477.602261	4264.172291	6	32738.11287	24.03846154	0.833333333	0	58	85	5.91E-05	-4330.573624	4.61E-07	88.9135	0	1583
216	non	642049	0	28	525.986	279.991	258.157	0	0	0	13	4.90415456	-42870.17589	376.1548832	1	-11.07326784	0	0	0	-4.933703594	0	0	0	10.90799999	14052	377.43302	4	1.42803004	0.454850078	74.3	1101.518886	3309.402724	4301.732878	7	38373.6843	26.03571429	0.857142857	0	62	99	4.55E-05	-4496.491588	9.47E-08	88.9135	0	1870
217	non	479743	692.306545	24	593.08	305.481	265.93	18.96951523	887.9447929	914.5	15	4.915754259	-30033.25009	327.1470582	0	-9.574268824	-441.57	4.3118	364.4338263	-0.326777442	3.3346	502.53	89.8694	9.13270092	11501	327.37434	6	1.527525692	4.541150093	67.3	849.2642805	5919.298617	6215.042518	8	25831.1461	22.04166667	0.875	-25.48	52	84	0.000167057	-4202.10399	9.22E-07	88.9135	0	1553
218	non	872266	0	28	0	0	0	0	0	0	18	10.0637637	-37646.66902	380.2225688	1	-10.94860382	0	0.2326	0	-4.008454815	4.429	0	0	11.03820038	19364	380.4999	8	0	4.957699776	54.7	814.854782	10583.15374	11163.02586	9	33019.99515	26.03571429	1	0	62	89	2.41E-05	-4626.673868	2.58E-07	0	0	2538
219	non	549149	0	27	0	0	0	0	0	0	11	14.73358808	-40899.6896	366.2069188	1	-12.39457623	0	0.2292	0	-3.798934046	1.016	0	0	10.6631012	13282	368.4892	5	0	4.702399731	64.4	1615.953562	3102.581771	3745.125232	6	36420.72351	25.03703704	0.833333333	0	60	87	4.18E-05	-4478.966087	3.26E-07	0	0	1710
220	non	572064	0	25	0	0	0	0	0	0	13	0.768764426	-33287.19856	360.1745728	1	-10.81928135	0	0	0	-3.605532299	0	0	0	10.63329983	12698	362.50952	6	0	4.284099579	56.1	970.465205	6875.929833	7022.890178	7	29062.48345	23.04	0.857142857	0	54	77.66666667	0.000118127	-4224.715119	3.24E-06	0	0	1710
221	non	649207	0	27	0	0	0	0	0	0	15	17.95203057	-35162.09857	363.2184865	1	-10.24287411	0	0	0	-3.957854415	0	0	0	10.90480042	15705	364.48392	6	0	4.720549583	43.6	2388.12862	5135.242623	7319.379139	8	30843.74154	25.03703704	0.875	0	60	87	2.95E-05	-4318.357031	3.59E-07	0	0	2027
222	non	663425	0	27	0	0	0	0	0	0	11	19.12508073	-40524.35766	368.2225688	1	-12.10794285	0	0	0	-3.870166228	0	0	0	10.92350006	13322	369.49714	8	0	4.464200497	54.7	1871.289523	3505.140136	3799.901435	6	36009.86739	25.03703704	0.833333333	0	58	85	6.26E-05	-4514.490274	6.31E-07	0	0	1714
223	non	350003	0	22	495.791	237.056	185.749	0	0	0	15	6.689447527	-25680.53083	298.2031708	1	-12.43810454	0	0	0	-3.921481249	1.154	0	0	8.925600052	10365	299.4139	6	1.50573717	1.742150068	40.8	299.4498542	7478.948795	7519.229744	8	22169.10148	20.04545455	0.875	0	48	69	0.000217014	-3511.429347	6.68E-06	0	0	1339
224	non	484663	0	24	0	0	0	0	0	0	15	23.76357804	-29572.40816	327.2184865	1	-10.05791299	0	0.1163	0	-4.038975816	0	0	0	9.740599632	12230	328.45182	8	0	4.215508938	43.6	708.205671	7788.022434	8199.489586	8	25639.80404	22.04166667	0.875	0	52	75	0.000167057	-3932.604117	4.58E-06	0	0	1572
225	non	611002	0	26	0	0	0	0	0	0	12	20.84549961	-34694.38718	352.2388876	1	-10.21361351	0	0.1163	0	-3.596135426	2.433	0	0	10.89090061	13329	355.51692	8	0	3.049999714	52.1	1618.446757	5328.396768	6443.983032	6	30535.23183	24.03846154	1	0	56	79	9.65E-05	-4159.155347	1.47E-06	0	0	1699
226	non	463503	0	23	607.976	316.304	273.21	0	0	0	12	31.16177167	-29697.37069	317.1977511	1	-10.03400252	0	0.1163	0	-4.425016583	0.663	0	0	9.216500282	9722	319.42188	8	1.553422169	2.644852638	67.4	1266.227217	4535.230278	5738.571922	6	25730.20264	21.04347826	1	0	48	75	0.000409205	-3967.16806	4.82E-06	0	0	1276
227	non	513896	0	24	0	0	0	0	0	0	15	2.863051379	-30270.02769	327.2184865	1	-11.85734334	0	0	0	-4.020306648	2.163	0	0	9.753600121	12791	328.45182	7	0	3.78531456	43.6	536.6450258	8150.080285	8389.677481	8	26348.51667	22.04166667	0.875	0	52	75	0.000125293	-3921.511019	3.05E-06	0	0	1664
228	non	630222	0	25	0	0	0	0	0	0	16	3.786839395	-32195.41202	342.2293855	1	-10.06625884	0	0	0	-3.921842481	1.35	0	0	10.1223011	14280	345.48234	7	0	2.558315039	66.5	553.7293957	9498.528162	9728.339989	8	28053.84454	23.04	1	0	54	79	0.000102301	-4141.567479	1.53E-06	0	0	1886
229	non	363391	0	23	555.401	302.2	306.63	0	0	0	13	19.48126631	-30226.63889	328.1735102	1	-10.54582169	0	0.1163	0	-4.171544735	3.808	0	0	10.13660049	10028	329.49948	7	1.374254729	4.391239643	26.5	1241.690304	2818.885919	3312.467113	7	26601.2039	21.04347826	0.857142857	0	50	65.66666667	0.000250586	-3625.434994	2.09E-05	0	0	1280
230	non	378138	0	24	521.77	256.036	205.274	0	0	0	13	21.20052569	-29907.78151	324.2188209	1	-9.834964534	0	0	0	-3.891329661	0	0	0	9.894800186	11584	326.45912	5	1.521461425	4.678966999	42.3	1044.440361	5528.579762	6365.632171	7	26098.71845	22.04166667	0.857142857	0	54	75	8.35E-05	-3809.063056	2.80E-06	0	0	1474
231	non	741362	0	26	0	0	0	0	0	0	15	6.806522921	-34556.9275	371.1793238	1	-10.6586165	0	0.1163	0	-4.262985788	2.691	0	0	11.01780128	15607	373.53216	8	0	4.706799984	53.4	897.0519609	8347.584579	8838.224541	8	30273.88671	24.03846154	0.875	0	56	79.66666667	7.23E-05	-4283.040786	1.80E-06	0	0	2054
232	non	482011	0	23	0	0	0	0	0	0	14	35.4268516	-30234.29471	334.1476893	1	-11.64799455	0	0.1163	0	-4.413991173	4.104	0	0	9.465600967	10390	336.46894	9	0	3.380499601	73	1103.377225	4166.668245	5042.52167	7	26248.07765	21.04347826	1	0	48	71.66666667	0.000375879	-3986.217059	7.58E-06	0	0	1328
233	non	471325	0	26	527.277	266.18	220.907	0	0	0	11	18.94822747	-34255.97257	349.179027	2	-14.79642589	0	0	0	-6.861564458	0	0	0	10.45870018	12236	353.45798	5	1.506208096	4.370704651	75.9	1450.443886	4236.514998	5574.808546	6	30050.16488	24.03846154	0.833333333	0	58	88	6.43E-05	-4205.807659	3.37E-07	0	0	1583
234	non	528296	0	25	0	0	0	0	0	0	16	9.962460163	-30772.45485	339.2184865	1	-11.05710594	0	0	0	-3.937419022	2.35	0	0	10.03999996	14709	340.46252	6	0	3.501650333	43.6	372.4353791	10590.62954	10616.4746	8	26720.66511	23.04	1	0	56	79	5.12E-05	-4051.789739	1.32E-06	0	0	1903
235	non	672932	0	26	0	0	0	0	0	0	13	10.25400833	-37784.43149	356.1974167	1	-12.77348628	0	0	0	-3.83363077	0	0	0	10.17950058	13989	359.46256	6	0	3.138979673	96.7	1260.676388	3967.580136	4228.68888	7	33299.48189	24.03846154	0.857142857	0	56	87	0.000167057	-4484.949597	7.78E-07	0	0	1861
236	non	742942	0	26	0	0	0	0	0	0	15	6.299412955	-34515.11402	357.2290512	1	-10.97592054	0	0	0	-3.68767623	2.675	0	0	10.43050098	15495	358.4778	7	0	2.059700012	57.3	754.3822988	9667.890313	9758.933576	8	30102.45962	24.03846154	0.875	0	56	83	8.35E-05	-4412.654397	1.08E-06	0	0	2059
237	non	563383	0	26	0	0	0	0	0	0	11	17.25546918	-38397.45328	351.2072531	1	-9.596616013	0	0.1163	0	-3.860175848	2.167	0	0	10.63090038	12126	352.46992	8	0	5.132194996	51.5	1030.253585	3584.996343	4486.430474	6	34443.70006	24.03846154	0.833333333	0	56	83	0.000111372	-3953.753198	1.10E-06	0	0	1564
238	non	699435	0	26	0	0	0	0	0	0	14	24.11162529	-35798.03482	361.1875803	1	-10.87627095	0	0	0	-4.20066563	1.071	0	0	9.749099731	14140	363.43138	8	0	2.616415262	96	1293.650558	6537.676396	7738.135618	7	31058.64438	24.03846154	1	0	56	91	7.23E-05	-4739.39044	3.59E-07	0	0	1937
239	non	460753	0	24	521.371	254.386	201.088	0	0	0	13	19.68692815	-31476.10029	329.1977511	1	-11.11739571	0	0	0	-4.1094229	1.733	0	0	9.442899704	11415	331.43258	6	1.532562915	3.483314753	67.8	1363.830495	4683.744899	5980.468736	7	27377.59657	22.04166667	0.857142857	0	52	79	0.000144676	-4098.503719	2.16E-06	0	0	1492
240	non	577137	0	25	623.569	330.516	289.673	0	0	0	15	6.529884983	-32752.36915	342.1705333	1	-11.87512684	0	0	0	-4.003396637	2.614	0	0	9.685201645	12904	343.4168	7	1.561120232	4.273920059	68.8	1465.750252	5190.197481	5884.028362	8	28383.58572	23.04	0.875	0	54	85	0.000118127	-4368.783436	8.20E-07	0	0	1728
241	non	528254	0	25	0	0	0	0	0	0	16	7.083788658	-30002.74586	336.2075875	1	-11.29065396	0	0	0	-3.905076848	0	0	0	10.24969959	14863	337.45858	6	0	3.994999886	32.3	404.9400123	10221.25546	10250.41719	8	26029.68827	23.04	1	0	56	79	5.12E-05	-3973.057596	1.14E-06	0	0	1903
242	non	505512	0	25	541.46	262.299	205.758	0	0	0	16	33.7362456	-30338.74306	341.1665312	1	-11.3778047	0	0	0	-4.079578459	0	0	0	9.585799217	13571	342.4072232	6	1.556233251	5.306326389	43.7	800.3969912	8826.800819	9486.713345	8	25951.62838	23.04	1	0	56	87	5.91E-05	-4387.114676	4.16E-07	0	0	1826
243	non	638061	0	25	0	0	0	0	0	0	17	8.304905429	-31049.91552	338.2483897	1	-11.13285282	0	0.2326	0	-3.710317756	5.512	0	0	10.7347002	15050	340.52216	7	0	6.20099926	28	934.7602872	9264.317015	9798.786691	9	27145.45056	23.04	0.888888889	0	54	71	0.000102301	-3904.46496	4.15E-06	0	0	1910
244	non	748366	0	28	0	0	0	0	0	0	17	14.66670842	-37096.52917	375.2072531	1	-10.28507985	0	0.1163	0	-3.656387942	3.507	0	0	11.33870029	19422	377.49926	6	0	6.08370018	45.2	1929.582891	5776.942269	7372.56341	9	32614.07531	26.03571429	0.888888889	0	64	91	1.21E-05	-4482.453857	1.45E-07	0	0	2527
245	non	733565	0	27	0	0	0	0	0	0	16	9.732321236	-36327.48286	367.2134011	1	-10.39753294	0	0	0	-4.382518032	0	0	0	10.77149963	17351	368.47262	7	0	3.26699996	49.1	696.8934153	9322.459499	9690.198339	8	31288.47213	25.03703704	1	0	60	89	2.95E-05	-4494.697754	2.93E-07	0	0	2283
246	non	381934	0	23	606.389	313.505	265.944	0	0	0	14	36.29168301	-26457.1294	330.1276226	1	-9.625795495	0	0.1163	0	-4.23945259	0	0	0	9.417301178	10117	332.44048	7	1.567570267	2.270999908	64.7	720.8431258	7522.728914	8224.101877	7	22565.86046	21.04347826	1	0	50	75.66666667	0.000204603	-3891.268854	3.94E-06	0	0	1346
247	non	824807	0	29	0	0	0	0	0	0	16	5.584198829	-38379.79456	390.2181522	1	-11.06738739	0	4.2085	0	-3.735572815	0	0	0	11.49940109	19994	391.50596	5	0	5.078999996	54.2	691.4496312	11928.25329	12059.87622	8	33677.16101	27.03448276	1	0	66	95	1.14E-05	-4702.633545	8.20E-08	0	0	2605
248	non	439613	0	23	531.317	258.535	207.173	0	0	0	11	19.84275334	-29204.3505	314.1756186	1	-11.17687419	0	0	0	-3.9007521	0.512	0	0	9.263699532	9324	316.41464	6	1.526908869	2.466399908	64.4	1337.857921	3687.489144	4473.13714	6	25284.11106	21.04347826	0.833333333	0	48	75	0.000501172	-3920.239441	3.81E-06	0	0	1208
249	non	564173	0	25	0	0	0	0	0	0	15	6.163575732	-33465.05677	340.2276542	1	-11.55502181	0	0	0	-3.142427874	0	0	0	10.42400074	13058	343.50292	6	0	4.401999474	51.8	1249.299609	5612.527532	6416.763616	8	29409.34719	23.04	0.875	0	54	75	0.000118127	-4055.709582	2.14E-06	90.911751	0	1690
250	non	382880	768.804442	23	533.114	277.519	243.471	23.247834	990.2615424	898.5	14	3.784399211	-29799.91943	311.1633769	0	-9.261940499	-27.17	14.861	344.6107874	-0.547189453	1.8842	697.15	89.9579	8.984100342	10131	312.38618	5	1.471782962	2.750839949	63.2	1462.693763	2262.716352	3682.207834	7	26019.81416	21.04347826	1	388.82	50	78	0.000236255	-3780.105276	2.41E-06	90.911751	0	1346
251	non	360175	0	24	582.586	304.411	274.041	0	0	0	13	9.259348723	-29915.48699	323.175953	1	-12.07150527	0	0	0	-3.806344456	1.749	0	0	9.463299751	10812	325.4247	3	1.491989803	3.911500454	53.4	949.3671426	5014.458223	5680.958699	7	25997.19006	22.04166667	0.857142857	0	54	79	9.65E-05	-3918.30239	1.31E-06	90.911751	0	1404
252	non	413135	793.784716	24	547.826	288.053	257.842	21.77487436	1004.696669	975.5	12	10.33081964	-30477.28087	339.140533	0	-7.378870674	197.93	14.8523	381.9349	-0.963548627	4.3134	762.42	101.3914	10.04170036	10209	341.47042	5	1.470344735	3.860984325	59.2	778.6259566	4523.062791	5285.101368	6	26719.94404	22.04166667	1	549.41	52	76.66666667	0.000222743	-3757.336688	4.18E-06	90.911751	0	1337
253	non	546072	0	25	0	0	0	0	0	0	14	9.73825273	-34356.10665	338.2120041	1	-12.60938113	0	0	0	-3.76554689	0	0	0	10.30660057	12748	340.4791	6	0	4.515099525	50.3	983.3445081	4279.995881	4605.892953	7	30330.94448	23.04	1	0	54	77	0.000118127	-4025.162168	1.60E-06	90.911751	0	1634
254	non	582272	0	25	0	0	0	0	0	0	15	10.50118418	-31913.5859	339.2072531	1	-11.38642129	0	0	0	-3.706268651	2.585	0	0	10.21150017	13361	340.45922	6	0	4.377099991	43.3	686.203512	7348.093822	7574.368389	8	27812.13302	23.04	0.875	0	54	79	0.000118127	-4101.452878	1.80E-06	90.911751	0	1744
255	non	618448	0	25	510.968	259.544	216.196	0	0	0	16	3.457752089	-33950.63415	345.1726792	1	-11.42255358	0	0	0	-4.310067926	0	0	0	9.688000679	13376	347.4071632	6	1.489915938	3.293079615	67.4	1127.723701	4902.160041	5660.704832	8	29408.73844	23.04	1	0	54	89	0.000118127	-4541.895715	3.72E-07	90.911751	0	1851
256	non	509513	910.431193	25	470.214	235.626	203.074	25.76721894	1126.166382	987.5	13	7.510389235	-36315.70831	342.1691906	0	-7.051754064	0.65	16.2035	388.2885032	-0.791252764	0.6737	746.78	95.5623	9.531900406	11279	344.40816	4	1.413717725	1.534999847	97.9	1069.166462	3328.49085	4200.537955	7	32074.65094	23.04	0.857142857	484.12	54	88	0.000136402	-4241.057062	4.26E-07	90.911751	0	1526
257	non	708106	0	28	0	0	0	0	0	0	16	5.765969167	-35925.93222	374.2344709	1	-10.47301038	0	0	0	-3.997796686	0	0	0	11.40680027	18680	376.5178	5	0	4.375500202	42.3	989.8298641	9567.913476	10404.89606	8	31581.90833	26.03571429	1	0	64	89	1.39E-05	-4344.023891	2.20E-07	90.911751	0	2390
258	non	783904	0	28	0	0	0	0	0	0	15	12.23223038	-39143.79976	377.2592887	1	-12.06909614	0	0.1551	0	-3.532148938	0	0	0	11.73620033	17996	378.55026	7	0	4.559999943	29.2	1759.168978	6197.490795	7472.849293	8	34768.77677	26.03571429	0.875	0	62	83	2.41E-05	-4375.022989	5.99E-07	90.911751	0	2280
259	non	903201	0	31	0	0	0	0	0	0	10	3.465637308	-50164.6522	416.1736073	0	-7.314245264	0	12.1881	0	-1.210685529	4.6273	0	120.7502	11.78520107	16084	416.46906	6	0	5.740779877	78.2	2028.825625	3095.112886	5107.338975	5	45411.04771	29.03225806	1	0	68	110	1.75E-05	-4762.211495	1.93E-08	90.911751	0	2164
260	non	1037896	857.826013	30	653.876	348.401	303.005	19.321338	1063.315892	1127.5	17	9.117694313	-39646.67461	420.1143778	0	-7.668689855	-135.23	16.5088	445.5210381	-1.349556957	4.6027	893.18	118.4453	11.71590042	19227	422.49678	6	1.596965026	5.10294199	98.8	1027.869818	9678.849316	10696.62237	9	34560.3049	28.03333333	0.888888889	250.46	66	106.6666667	1.86E-05	-5086.369703	3.06E-08	90.911751	0	2652
261	non	502387	799.021279	26	602.511	320.614	289.703	20.47460126	1005.294223	1036.5	14	9.00714368	-33603.75849	366.1401987	0	-7.726945433	12.07	12.7157	400.568954	-1.270279699	5.1004	801.66	107.1681	10.57630062	12683	368.49246	4	1.514245748	5.974322796	70.6	1443.641645	4727.029851	5912.716244	7	29388.7316	24.03846154	1	389.49	58	84.66666667	6.43E-05	-4215.026895	9.53E-07	90.911751	0	1684
262	non	620500	778.817632	27	486.602	246.272	229.043	18.53111625	983.355596	1057.5	10	5.377455217	-41713.87121	366.1579572	0	-8.065762136	-465.98	0	398.4818199	-1.19618279	3.3244	683.84	100.6106	10.43820095	11873	367.41832	8	1.360357005	5.14950037	96.9	1636.872078	2340.851233	3307.431585	5	37136.36039	25.03703704	1	-61.54	58	96	7.23E-05	-4577.510819	1.15E-07	90.911751	0	1604
263	non	758403	0	28	0	0	0	0	0	0	12	6.799199075	-42615.27157	383.1970824	1	-10.79164339	0	0	0	-3.981245678	0	0	0	10.98010063	13557	384.46872	6	0	1.065516949	77	1707.674148	3951.044596	5539.875872	6	37785.96333	26.03571429	1	0	60	95	9.09E-05	-4829.308235	3.11E-07	90.911751	0	1828
264	non	742793	856.925305	29	619.422	325.859	283.074	25	1072.161783	1035.5	15	9.125623585	-36521.64137	404.0830777	0	-7.701550948	-21.01	16.9876	402.871711	-1.457275819	4.6349	912.77	111.2858	11.07470036	16998	406.45432	4	1.562951883	5.409941673	98.8	853.0914616	8974.662884	9665.343435	8	31610.34171	27.03448276	0.875	348.26	66	106.6666667	1.31E-05	-4911.299665	2.16E-08	90.911751	0	2353
265	non	625659	0	27	0	0	0	0	0	0	13	16.2309915	-36560.12019	367.2134011	1	-10.02020534	0	0.9624	0	-4.308583147	0	0	0	10.77149963	14779	369.48056	7	0	3.666899681	59.2	2139.725337	5183.023601	7131.708329	7	32049.46873	25.03703704	0.857142857	0	60	89	2.95E-05	-4510.651455	2.84E-07	90.911751	0	1951
266	non	648126	0	28	0	0	0	0	0	0	14	17.43527936	-38205.08762	379.2134011	1	-10.07907475	0	0	0	-4.078638469	0	0	0	11.05789948	16643	381.49126	6	0	5.052900314	59.2	2577.193063	5045.352373	7399.320638	7	33566.36563	26.03571429	1	0	64	93	1.21E-05	-4638.721986	1.23E-07	90.911751	0	2192
267	non	960023	0	30	0	0	0	0	0	0	16	4.077218107	-39949.20733	404.1974167	1	-10.49616699	0	0	0	-3.782588171	0	0	0	11.65110016	21494	405.48948	5	0	4.377500057	68.3	675.1458588	12486.38115	12957.47313	8	34953.41117	28.03333333	1	0	68	103	9.28E-06	-4995.796164	2.73E-08	90.911751	0	2846
268	non	624055	0	27	0	0	0	0	0	0	14	19.99090016	-37742.55018	381.1749071	1	-11.26554116	0	0.9624	0	-4.82737069	0	0	0	11.20429993	14849	382.52234	6	0	4.251001835	43.6	1095.113425	5387.152466	6294.563377	7	33450.14731	25.03703704	1	0	60	85.66666667	2.95E-05	-4292.402872	6.23E-07	90.911751	0	1949
269	non	833503	856.177909	29	622.949	329.602	287.489	19.49232246	1060.621889	1101.5	15	9.031331985	-40036.50097	408.1143778	0	-6.734466279	-160.05	16.2815	439.7022031	-1.403597558	4.2628	888.19	114.5073	11.35649967	16499	410.48608	6	1.564677698	5.52620697	98.8	818.0191308	7632.881591	8437.522586	8	35144.42494	27.03448276	0.875	236.28	64	102.6666667	2.63E-05	-4892.076011	6.49E-08	90.911751	0	2271
270	non	621206	0	27	0	0	0	0	0	0	13	24.36309063	-38283.83443	380.1908916	1	-11.34350946	0	0	0	-4.633092231	0	0	0	11.30390072	15041	381.53758	6	0	4.191281319	40.8	1107.75507	4780.503985	5684.284315	7	34092.16813	25.03703704	0.857142857	0	60	83.66666667	2.95E-05	-4191.666301	8.35E-07	90.911751	0	1940
271	non	579400	832.519951	27	571.91	302.025	263.983	21.59312337	1041.973245	1027.5	13	6.144215946	-35863.04635	378.1038131	0	-6.75539801	-7.19	15.1337	401.7001114	-2.289162843	4.5382	854.69	108.3373	10.73960018	13359	380.4601	4	1.517661074	5.227692127	84.7	894.0155099	5384.124451	6268.086238	7	31447.05528	25.03703704	0.857142857	332.86	60	94.66666667	5.25E-05	-4415.991069	2.25E-07	90.911751	0	1806
272	non	502444	832.56307	26	603.222	320.018	296.064	21.89731953	1049.283818	1012.5	14	8.391074063	-33734.89957	369.1510977	0	-7.462023077	53.93	15.9469	400.7179868	-1.612704517	3.8933	809.58	105.6448	10.5855999	12562	371.4964	4	1.489703646	3.824525118	73.3	788.7393427	6994.900107	7579.02835	7	29423.15344	24.03846154	1	471.52	58	84.66666667	6.43E-05	-4311.746128	1.04E-06	0	0	1684
273	non	688507	0	28	0	0	0	0	0	0	13	19.14103617	-38766.65906	378.1817667	1	-10.19920993	0	0.1163	0	-4.30660216	0	0	0	10.97390079	15199	380.46014	5	0	4.894675732	78.4	885.4799198	6596.322206	7007.73227	7	34069.16841	26.03571429	0.857142857	0	62	97	3.71E-05	-4703.204495	1.10E-07	0	0	2004
274	non	761514	834.172846	28	618.651	325.306	279.725	21.69381394	1045.388384	1053.5	17	8.5588743	-34481.54864	390.1038131	0	-7.743253224	29.1	15.2808	405.657988	-1.413306714	4.7291	847.16	111.9821	11.09899998	16323	392.4708	5	1.572728514	5.462572098	84.7	737.4762209	8948.931759	9679.731047	9	29870.64922	26.03571429	0.888888889	356.67	62	98.66666667	3.22E-05	-4610.899661	8.65E-08	88.9135	0	2221
275	non	603846	0	26	0	0	0	0	0	0	12	23.92306542	-35004.65556	370.1953082	1	-10.70890459	0	0.1163	0	-4.347585934	0	0	0	11.2334013	13023	372.5474	7	0	4.944839954	42	2114.05687	4419.308532	5931.412287	6	30810.76694	24.03846154	1	0	56	77.66666667	9.65E-05	-4193.888618	3.11E-06	88.9135	0	1679
276	non	563052	796.381438	27	575.378	301.885	256.557	21.67361956	999.1763855	999.5	13	9.667147254	-35793.23076	362.1266571	0	-8.382400981	-251.4	12.2582	390.6813462	-1.456360193	3.3424	756.28	100.9122	10.02839947	13000	364.3945	5	1.546090212	5.964925289	98.8	1347.756185	4346.931705	5684.669281	7	31205.53257	25.03703704	0.857142857	146.84	60	100	4.55E-05	-4587.698188	6.11E-08	88.9135	0	1759
277	non	608345	827.556475	27	596.174	313.023	268.121	24.19497862	1043.37715	1028.5	15	7.023545264	-33153.46185	375.1041475	0	-7.82993864	214.75	14.393	387.0301059	-1.592607727	5.4302	885.2	0	10.73480034	14189	377.45946	4	1.556699925	5.170907974	81.9	821.5665213	6702.993085	7517.895339	8	28801.42339	25.03703704	0.875	530.3	60	94.66666667	4.55E-05	-4352.038469	1.64E-07	88.9135	0	1900
278	non	797585	0	28	0	0	0	0	0	0	16	10.86802644	-37759.60852	375.2072531	1	-11.30579039	0	0	0	-4.044932062	3.361	0	0	11.43570042	17800	376.49132	5	0	5.022099972	43.3	769.9598886	7641.496293	7957.822288	8	33290.79206	26.03571429	1	0	62	91	2.78E-05	-4468.816454	2.12E-07	88.9135	0	2321
279	non	418930	0	25	0	0	0	0	0	0	11	11.30050338	-34117.18914	337.2279886	1	-10.79127331	0	0	0	-3.627015251	0	0	0	10.56519985	11979	339.49434	4	0	5.863499641	30.7	1280.989696	3701.078977	4238.324738	6	30179.37354	23.04	0.833333333	0	56	75	7.88E-05	-3937.815596	2.63E-06	88.9135	0	1509
280	non	602493	0	24	0	0	0	0	0	0	14	23.16515964	-31474.89947	329.2229032	1	-11.51027018	0	0	0	-3.773190049	3.572	0	0	9.913499832	11848	331.47234	9	0	5.288000107	53.4	1180.521079	5212.82868	6209.268792	7	27473.36315	22.04166667	1	0	50	73	0.000334115	-4001.536313	7.38E-06	88.9135	0	1524
281	non	614171	879.040561	26	464.431	238.292	214.199	26.0574029	1083.515334	999.5	13	9.23079421	-39937.76221	356.1848407	0	-6.785968762	-13.9	10.6041	400.3288412	-0.828898731	1.9906	801.49	100.2706	10.23970032	12644	358.43474	4	1.376407547	2.916289806	97.9	1655.892704	2248.951842	3671.518144	7	35432.54349	24.03846154	0.857142857	524.33	56	90	9.65E-05	-4505.218716	2.95E-07	88.9135	0	1705
282	non	625653	0	27	0	0	0	0	0	0	14	2.208869952	-36813.19789	365.1865177	1	-11.18456294	0	0	0	-4.578262954	0	0	0	10.64960003	14846	366.45344	6	0	5.236999512	57.4	1064.469052	5897.462484	6589.432618	7	32295.34168	25.03703704	1	0	60	91	3.41E-05	-4517.856174	2.12E-07	88.9135	0	1952
283	non	513322	0	26	590.876	315.637	283.535	0	0	0	13	22.9005493	-34152.8292	364.1595914	1	-10.12410199	0	0.1163	0	-3.740842646	0	0	0	10.89669991	13201	366.50306	5	1.512281588	4.774448395	50.9	1055.795783	5051.776273	5845.757368	7	30163.05534	24.03846154	0.857142857	0	58	83.66666667	5.57E-05	-3989.773863	1.14E-06	88.9135	0	1720
284	non	509480	805.838872	25	597.582	313.066	271.962	21.43347051	1013.270095	993.5	13	10.6228466	-32076.94935	355.1354476	0	-7.387139664	65.71	16.907	397.0065941	-0.968742763	3.2752	784.65	103.1693	10.19480038	11377	357.46982	6	1.542219875	2.75098443	73.3	1315.763088	4656.468492	5955.610905	7	27933.68462	23.04	0.857142857	444.41	54	82.66666667	0.000157503	-4143.264725	1.71E-06	88.9135	0	1526
285	non	457717	0	24	0	0	0	0	0	0	13	4.299187983	-31512.18737	323.248724	1	-11.28539814	0	0.1551	0	-3.279258707	0	0	0	10.48650074	11909	326.51876	7	0	5.271999836	27.1	1065.509159	4704.321502	5282.08325	7	27867.53717	22.04166667	0.857142857	0	52	67	0.000144676	-3644.6502	8.04E-06	0	0	1482
286	non	480496	0	24	536.459	260.674	207.079	0	0	0	15	18.46591403	-29796.84144	326.186852	1	-10.46808041	0	0	0	-4.300278991	0	0	0	9.390600204	11892	327.4207	7	1.540007676	3.379499674	63.2	686.4216782	6753.384975	7232.510244	8	25786.33861	22.04166667	0.875	0	52	79	0.000167057	-4010.502825	1.71E-06	0	0	1557
287	non	720052	0	26	653.312	342.47	293.776	0	0	0	18	29.15595114	-31588.87165	350.186852	1	-10.12624455	0	0.1163	0	-4.217681365	3.546	0	0	10.66240025	15263	352.45004	7	1.602485839	3.188999653	64.7	1017.297292	8690.155494	8999.799795	9	27323.10866	24.03846154	1	0	56	87	8.35E-05	-4265.762988	4.38E-07	0	0	2005
288	non	367784	0	23	591.682	311.574	279.941	0	0	0	12	22.09582712	-28710.36081	312.2188209	1	-9.861540219	0	0.1163	0	-3.983913246	0	0	0	9.608399391	10165	314.44842	7	1.505564661	4.537267208	42.3	1128.584854	4426.437508	5274.083674	6	25029.66042	21.04347826	1	0	50	71	0.000236255	-3680.700394	7.92E-06	0	0	1294
289	non	574254	0	25	571.199	293.413	249.217	0	0	0	15	23.85353147	-32104.03449	336.1824354	1	-10.54645925	0	0.1163	0	-5.362090511	0	0	0	9.76609993	13201	337.41882	8	1.532063566	2.643184185	63.5	600.6778283	6152.333202	6588.06696	8	28371.02832	23.04	0.875	0	54	85	0.000118127	-3733.006163	6.82E-07	0	0	1725
290	non	646508	0	26	0	0	0	0	0	0	17	14.31318521	-32576.21039	352.2249689	1	-9.941164317	0	0	0	-4.132063658	0	0	0	10.29579926	16523	353.46458	7	0	1.994414806	46.2	654.6848228	10567.29308	10882.43954	9	28376.57802	24.03846154	0.888888889	0	58	85	3.62E-05	-4199.632369	4.45E-07	0	0	2163
291	non	565905	0	26	539.248	265.666	212.159	0	0	0	14	26.64921238	-34219.29675	355.1770156	1	-11.24651165	0	0	0	-4.223156229	0.33	0	0	9.765000343	14102	357.4268	6	1.544344595	2.410215855	90.1	1083.385281	6743.83686	7764.972007	7	29700.00439	24.03846154	1	0	58	91	4.18E-05	-4519.292357	2.20E-07	0	0	1890
292	non	614605	0	26	558.36	272.865	216.983	0	0	0	17	32.76591194	-32263.91764	355.1821812	1	-11.31807427	0	0	0	-3.976618584	0	0	0	10.04959965	15345	356.4338032	6	1.562595498	5.865325928	43.7	523.9779215	10804.8814	11124.85342	9	27720.90601	24.03846154	0.888888889	0	58	89	4.18E-05	-4543.011638	2.94E-07	0	0	2060
293	non	662443	0	25	0	0	0	0	0	0	17	23.7781078	-31945.58157	342.2181522	1	-11.12040404	0	0	0	-4.143305583	3.047	0	0	10.00180054	15285	344.4711	9	0	4.771222591	65.1	1399.007999	7493.988973	8772.83377	9	27752.54685	23.04	0.888888889	0	54	79	7.67E-05	-4193.034723	1.31E-06	0	0	1982
294	non	497739	0	25	0	0	0	0	0	0	11	4.32622014	-36154.65525	336.1963541	1	-11.62760036	0	0	0	-5.450346479	0	0	0	10.18920135	11682	337.45528	6	0	4.876850128	48.8	1346.432389	2449.418025	3477.741492	6	32421.22846	23.04	0.833333333	0	54	79	0.000118127	-3733.426786	1.26E-06	0	0	1490
295	inhibitors	7074	464.9285458	9	0	0	0	39.55539733	685.6094311	398.5	5	1.265997476	-6854.316345	121.0891494	0	-9.777757756	56.59	5.173540354	151.2772672	0.677077612	0.938	274.1	38.9496	3.984899759	751	123.19552	1	0	1.402999878	22.9	140.2804841	434.1286976	472.7072036	3	5472.686543	7.111111111	0.666666667	192.9	18	26	0.058925565	-1381.629802	0.010691672	0	0	88
296	inhibitors	8375	610.4305856	10	317.436	139.485	105.945	53.35720891	905.7878495	385.5	5	2.493000846	-8178.502795	136.0636629	0	-8.710831239	62.83	0	133.4318336	-0.008507224	0.3054	400	36.9425	3.828499794	912	137.15916	1	1.288219114	1.819000006	38.2	108.3719497	552.1736079	646.7266362	3	6444.79692	8.1	0.666666667	245.84	22	36	0.020833333	-1733.705876	0.002196026	0	0	115
297	inhibitors	8656	494.0134731	10	296.651	126.271	92.77	39.20939739	725.4086892	416.5	6	1.363319412	-7628.739111	133.0891494	0	-9.374479619	93.69	5.678183433	153.6083576	0.563275165	0.792	314.07	41.696	4.311299801	1007	135.20622	1	1.274132101	1.248000026	22.9	140.7470491	648.5705432	701.074521	3	6121.895203	8.1	1	256.8	22	30	0.024056261	-1506.843908	0.004364857	0	0	119
298	inhibitors	12491	484.7581588	10	0	0	0	35.17911093	700.6755263	454.5	6	1.527414852	-8112.906633	135.1047994	0	-9.709622945	35.95	5.047815858	174.2076649	0.543580081	1.394	285.37	43.7042	4.448700428	1055	137.2221	2	0	1.741999984	22.9	156.9451277	659.5320277	715.9688337	3	6576.08286	8.1	1	201.32	20	28	0.041666667	-1536.823773	0.007560154	0	0	126
299	inhibitors	12491	484.7581588	10	0	0	0	35.17911093	700.6755263	454.5	6	1.527497574	-8112.907354	135.1047994	0	-9.709649163	35.95	5.047815858	174.2076649	0.543568813	1.394	285.37	43.7042	4.448700428	1055	137.2221	2	0	1.741999984	22.9	156.9451569	659.5322928	715.9686556	3	6576.083722	8.1	1	201.32	20	28	0.041666667	-1536.823632	0.007560154	0	0	126
300	inhibitors	13366	627.652	11	326.575	146.797	113.109	51.46055343	924.2531016	447.5	6	4.353326835	-9101.013319	147.0796473	0	-8.745575153	258.6	4.1335	145.8710008	-0.235911859	-0.084	453.48	41.9912	4.40350008	1235	148.1851	1	1.297881217	1.145999908	35.4	121.9439823	675.2121706	790.5935303	3	7344.654613	9.090909091	1	435.29	24	38	0.014731391	-1756.358706	0.001388889	0	0	153
301	inhibitors	18183	574.4042184	12	316.32	142.683	112.045	40.67315702	825.5640504	437.5	5	1.727693214	-9860.517537	158.0367794	0	-9.78324637	-155.31	7.094	150.0865477	-1.383383768	0.9114	396.76	46.1832	4.260399818	1364	158.15344	0	1.269481726	1.927399993	44.6	316.0116921	409.2716143	713.0465721	3	7865.335376	10.08333333	0.666666667	-22.76	26	46	0.013888889	-1995.182161	0.000385802	0	0	176
302	inhibitors	19508	640.908697	12	346.904	161.432	129.53	42.00182372	927.6120526	503.5	6	2.675688176	-10685.9335	180.045426	0	-8.450343233	177.96	0	164.6612679	-0.349466402	1.413	435.65	49.3249	5.105999947	1439	181.6421	1	1.303942956	3.355999947	24.1	322.7364614	684.058466	1000.232302	3	8633.636084	10.08333333	1	345.1	26	37.77777778	0.012028131	-2052.297417	0.001760738	0	0	189
303	inhibitors	20141	488.9610341	11	0	0	0	29.9915184	693.4470514	516.5	7	1.371281521	-9541.486696	149.1204495	0	-9.416666628	34.99	4.720737491	193.1599583	0.720896927	2.1971	266.04	48.4788	4.912499905	1397	150.24074	3	0	1.887999773	12.8	186.5204355	829.1740418	933.9652988	4	7848.985027	9.090909091	0.75	232.68	22	30	0.029462783	-1692.501669	0.006547285	0	0	168
304	inhibitors	20141	488.9610341	11	0	0	0	29.9915184	693.4470514	516.5	7	1.11769248	-9494.308019	149.1204495	0	-9.464891497	34.99	4.720737491	193.1599583	0.621912662	2.1971	266.04	48.4788	4.912499905	1397	150.24074	3	0	1.887999773	12.8	198.8126427	866.9420009	927.7569458	4	7801.665353	9.090909091	0.75	232.68	22	30	0.029462783	-1692.642666	0.006547285	0	0	168
305	inhibitors	20433	566.8499474	12	376.059	179.717	156.118	37.96321289	833.8085693	503.5	7	2.064284396	-10589.97201	179.0768701	0	-8.523855641	124.19	6.4628	181.1104	0.337196879	1.9015	424.24	54.2251	5.541399956	1586	180.28986	1	1.281749185	1.943999767	12.8	239.7522726	1037.638378	1083.590866	4	8730.586359	10.08333333	0.75	297.75	26	32.66666667	0.010416667	-1859.385651	0.004009377	0	0	198
306	inhibitors	20520	640.908697	12	357.071	166.385	132.326	42.00182372	927.6120526	503.5	7	2.913059792	-10371.55671	180.045426	0	-8.81033846	177.96	0	164.6612679	-0.341401826	1.413	435.65	49.3249	5.105999947	1485	181.6421	1	1.324951324	3.355999947	24.1	131.2234639	1337.909125	1462.56996	4	8317.961339	10.08333333	0.75	345.1	26	37.77777778	0.012028131	-2053.595367	0.001760738	0	0	199
307	inhibitors	23114	0	10	437.88	207.842	180.262	0	0	0	6	1.557288029	-10934.52475	175.1127773	0	-9.522691334	0	0	0	1.589191926	0	0	0	0	1091	175.69892	5	1.346830879	0	2.7	537.2947054	1304.713944	1475.285288	3	8957.26865	8.1	1	0	18	24	0.083333333	-1977.2561	0.026352314	0	0	130
308	inhibitors	28750	659.603179	13	371.405	176.191	143.792	39.30778982	939.0344756	552.5	7	2.113791435	-12196.33341	214.0064537	0	-8.577971602	150.75	0	179.895347	-0.660432674	2.8061	478.09	54.1297	5.597400188	1670	216.08716	1	1.327424349	4.068999767	24.1	327.5559831	1353.362826	1674.356182	4	9783.993571	11.07692308	0.75	323.54	28	39.55555556	0.009820928	-2412.339835	0.00172901	0	0	239
309	inhibitors	30098	544.4610926	13	396.727	188.758	153.99	32.17328273	773.3332305	553.5	8	1.669294045	-11079.88379	171.1047994	0	-9.510437336	352.22	6.311105066	204.7164057	0.701026474	2.332	381.01	54.8646	5.459899902	2085	172.24626	3	1.358604024	2.523999929	12.8	308.6967928	1045.164804	1286.129617	4	9161.219736	11.07692308	1	526.15	28	40	0.008505173	-1918.664051	0.000818411	0	0	251
310	inhibitors	30306	637.348984	13	382.005	182.516	156.127	38.01003769	896.6757917	523.5	8	3.417447513	-11752.4008	193.0561347	0	-8.812197855	39.59	9.4176	190.8101067	0.003665685	1.1304	428.84	54.3042	5.5770998	1908	194.27338	1	1.301661745	1.327199697	35.1	251.6959323	1275.182661	1309.816129	4	9600.618803	11.07692308	1	194.71	28	40.66666667	0.008505173	-2151.781992	0.001157407	0	0	252
311	inhibitors	30867	645.867382	13	377.734	177.348	140.993	38.15103307	916.1461805	528.5	8	1.577008578	-11957.64876	176.094963	0	-8.589666173	40.84	0	189.290239	0.058044076	0.925	439.23	50.9833	5.231500149	1986	177.22302	2	1.353766625	2.561999798	38.2	148.8896601	1274.164265	1413.185931	4	9788.47841	11.07692308	1	260.45	28	44	0.008505173	-2169.170348	0.000633938	0	0	257
312	inhibitors	30890	552.9138173	12	0	0	0	31.56167151	774.9227655	564.5	8	2.118839808	-10588.17607	181.0925202	0	-8.384544691	45.71	5.89	219.7506377	-0.038933705	2.214	343.56	56.6107	5.718800068	1698	183.31368	3	0	2.30099988	22.9	222.394969	1509.715387	1635.776021	4	8701.051824	10.08333333	1	233.23	24	30.66666667	0.024056261	-1887.124249	0.008018754	0	0	217
313	inhibitors	36558	612.0962911	14	363.643	172.329	142.5	35.77070122	852.7747811	535.5	6	3.173260497	-13223.33751	225.9588348	0	-9.954043882	-209.73	7.3802	180.5547058	-1.870856463	0.9886	481.64	55.7658	5.243199825	1772	227.04356	0	1.306163872	3.473400116	44.6	508.1434494	1048.322718	1285.241979	4	10508.15479	12.07142857	0.5	-65.88	30	49.55555556	0.009259259	-2715.182719	0.000372024	0	0	263
314	inhibitors	40508	586.2796543	14	391.145	191.958	164.102	29.536862	812.4335249	600.5	7	1.234421821	-13125.59624	185.1204495	0	-8.728489673	132.99	6.362091362	225.0313502	-0.393746516	2.514	375.67	60.1544	6.136699677	2399	187.28078	2	1.324279052	2.916000128	22.9	453.5584832	793.2429078	1167.383305	4	11051.50274	12.07142857	0.75	332.02	30	42	0.006944444	-2074.093491	0.000630013	0	0	292
315	inhibitors	40667	649.039024	14	353.038	167.418	141.62	0	0	0	7	4.273636561	-14571.74062	212.0255628	0	-10.04358102	0	1.0281	0	-1.957892669	0.1493	0	51.4825	5.084400177	2164	214.2416	2	1.278492394	-0.362999797	92.9	394.7162931	899.3445434	1182.928063	4	11878.03779	12.07142857	0.75	0	30	52.66666667	0.008505173	-2694.32702	0.000211313	0	0	293
316	inhibitors	41193	588.9794132	13	0	0	0	45.77740098	800.3276175	519.5	7	4.706702896	-12744.77211	180.0786443	0	-9.20305079	-485.68	11.116	211.9895069	-0.259983655	1.204	486.75	49.0504	4.885700226	1798	182.21636	2	0	1.85777986	69.9	266.3402265	999.5455904	1222.4506	4	10341.52322	11.07692308	0.75	-294.87	26	46	0.022680461	-2403.248891	0.000567012	0	0	246
317	inhibitors	41269	631.384189	15	387.386	188.848	160.791	35.05425171	872.6355535	605.5	7	3.402229258	-14772.25968	198.1156985	0	-8.534676823	235.1	8.0259	218.4701188	-0.345885798	3.181	505.91	61.9435	6.211999893	2657	200.27954	0	1.320648091	3.274000168	34.2	322.5787895	1000.22947	1293.337344	4	12520.73992	13.06666667	0.75	448.61	34	48	0.002835058	-2251.519761	0.000224131	0	0	326
318	inhibitors	41914	589.4926617	14	408.517	196.143	161.353	38.38777488	814.9437996	569.5	8	2.113455246	-12862.49733	187.099714	0	-9.306073887	174.91	9.0921	222.6613052	0.371115689	1.9425	492.73	56.5587	5.612999916	2398	189.2536	3	1.368476444	1.856999874	36.6	320.1982574	1292.5935	1532.384058	4	10623.42848	12.07142857	1	371.53	30	46	0.006944444	-2239.068851	0.000316969	0	0	303
319	inhibitors	41922	0	14	368.456	172.922	138.058	0	0	0	7	3.604931586	-13503.11713	191.0694765	0	-9.36589729	0	0	0	-1.50695353	0.754	0	0	5.226099968	2164	192.1946	2	1.338623383	2.385999918	71.4	291.2878879	1158.19884	1435.252395	4	10977.08673	12.07142857	0.75	0	30	54	0.006944444	-2526.030401	0.000115741	0	0	302
320	inhibitors	42333	589.4926617	14	411.225	196.774	162.154	38.38777488	814.9437996	569.5	8	1.591298289	-12811.72528	187.099714	0	-9.185074675	174.91	9.0921	222.6613052	0.366364726	1.9425	492.73	56.5587	5.612999916	2416	189.2536	3	1.36835404	1.856999874	36.6	450.4358631	1151.644409	1496.167063	4	10572.58443	12.07142857	1	371.53	30	46	0.006944444	-2239.140843	0.000316969	0	0	306
321	inhibitors	42333	589.4926617	14	410.667	196.797	161.247	38.38777488	814.9437996	569.5	8	1.756461416	-12806.32007	187.099714	0	-9.182727975	174.91	9.0921	222.6613052	0.370148276	1.9425	492.73	56.5587	5.612999916	2416	189.2536	3	1.373641027	1.856999874	36.6	454.133698	1135.817581	1519.333174	4	10567.17177	12.07142857	1	371.53	30	46	0.006944444	-2239.148304	0.000316969	0	0	306
322	inhibitors	42701	586.2796543	14	0	0	0	29.536862	812.4335249	600.5	8	1.283925517	-12645.22466	185.1204495	0	-8.727792501	132.99	6.356366866	225.0313502	-0.345660467	2.514	375.67	60.1544	6.136699677	2523	187.28078	2	0	2.916000128	22.9	222.6086277	1451.297468	1568.765459	4	10570.50731	12.07142857	1	332.02	30	42	0.006944444	-2074.717352	0.000630013	0	0	308
323	inhibitors	43942	0	14	363.909	170.947	135.713	0	0	0	8	6.244080593	-13391.34543	191.0694765	0	-9.249706316	0	0	0	-1.739303353	0.754	0	0	5.226099968	2253	192.1946	2	1.33853498	2.385999918	71.4	164.0533086	1476.077095	1633.567779	4	10869.41713	12.07142857	1	0	30	54	0.006944444	-2521.928298	0.000115741	0	0	317
324	inhibitors	44199	595.6886788	14	421.418	205.55	178.993	32.6157754	843.9302099	577.5	9	2.107327677	-13741.70627	209.0874348	0	-8.503220785	-40.14	7.6908	220.97345	0.386573895	1.7751	470.26	60.6883	6.158299923	2415	210.31584	2	1.33826666	1.862999678	26.9	251.2813233	1808.926427	1848.356506	5	11406.68825	12.07142857	0.8	191.54	30	40.66666667	0.006014065	-2335.018023	0.001417529	0	0	319
325	inhibitors	44577	0	14	391.689	182.936	143.835	0	0	0	9	1.39812895	-13101.22736	190.085461	0	-9.948662529	0	0.9624	0	-0.905187852	2.3787	0	0	5.076699734	2391	191.20984	3	1.377966531	0.97969979	60.4	207.3986125	1549.604836	1700.452355	5	10672.41983	12.07142857	0.8	0	30	52	0.006014065	-2428.807531	0.000143444	0	0	322
326	inhibitors	44577	0	14	381.209	176.753	138.904	0	0	0	9	2.395045779	-13254.87511	191.0807099	0	-10.69241087	0	0.9624	0	-1.195149209	1.0416	0	0	4.865600109	2330	192.1979	3	1.36271855	-0.517300189	71.7	204.929952	1538.612398	1688.425526	5	10762.88164	12.07142857	0.8	0	30	54	0.006014065	-2491.99347	0.000111111	0	0	322
327	inhibitors	45399	698.549218	15	389.847	186.525	149.837	41.7309323	983.2281374	593.5	8	2.127150173	-13877.6334	197.0952974	0	-8.614330559	355.64	5.1439	196.6946861	-0.858541377	2.197	543.78	58.0694	6.091499805	2863	198.24378	1	1.367225694	2.529999733	35.4	226.7959947	1360.754679	1580.926421	4	11584.02834	13.06666667	1	565.99	34	52	0.002455232	-2293.605065	0.000115741	0	0	359
328	inhibitors	45399	693.111433	15	394.603	190.549	154.363	36.95457359	975.8431665	600.5	8	2.830713637	-13599.07149	196.1000484	0	-8.644618761	302.21	0	200.2508742	-0.648100115	1.914	483.51	60.9703	6.302599907	2902	197.25572	1	1.369284659	3.816999912	24.1	227.5323224	1462.211878	1683.134034	4	11367.59324	13.06666667	1	497.36	34	50	0.002455232	-2231.478255	0.000149421	0	0	359
329	inhibitors	46723	568.3449124	13	0	0	0	28.41412796	783.5997689	620.5	9	2.47475449	-11904.68574	195.1081702	0	-8.334197044	25.07	5.7669	242.6810354	-0.022133327	2.4547	354.83	61.3587	6.182600021	2197	197.34026	4	0	2.829999924	22.9	253.8049139	1947.306358	2089.260844	5	9862.380685	11.07692308	0.8	241.65	26	32.66666667	0.017010345	-2042.305053	0.005670115	0	0	280
330	inhibitors	46723	539.4624815	13	0	0	0	27.41152929	740.775182	584.5	9	2.179627356	-12447.16773	179.1310142	0	-9.092865231	-149.02	5.4596	237.0011127	0.593536869	1.869	342.66	54.9154	5.529400349	2197	181.27466	4	0	2.189999819	37	218.1816505	1574.16227	1690.774126	5	10278.36845	11.07692308	0.8	103.53	26	38	0.017010345	-2168.79928	0.001890038	0	0	280
331	inhibitors	56030	0	15	416.016	207.53	183.245	0	0	0	7	3.939744431	-14810.23222	200.1313485	0	-9.063638791	0	6.6427	0	0.592016279	2.489	0	63.3353	6.27339983	2840	201.28748	2	1.330174668	3.105000257	24.1	413.4698568	1305.541812	1333.41388	4	12516.9723	13.06666667	0.75	0	32	46	0.005670115	-2293.259918	0.000517608	0	0	353
332	inhibitors	56184	590.8849269	15	411.733	202.221	172.404	33.60638521	815.8367196	608.5	8	1.421825817	-14871.48868	201.1153641	0	-9.214695433	168.33	8.7496	245.362188	0.496471081	2.1783	483.81	61.4554	6.07679987	2808	202.27224	3	1.349927892	2.322999716	26.5	358.2644612	1286.181696	1600.737081	4	12478.62737	13.06666667	1	401.34	32	48	0.005670115	-2392.86131	0.000283506	0	0	355
333	inhibitors	56660	0	15	473.541	232.611	194.764	0	0	0	8	2.141259455	-16761.78801	237.0920419	0	-9.229093374	0	0	0	0.329496137	0	0	0	0	2826	238.73318	3	1.431551579	0	26.5	724.7123873	2263.229284	2931.186111	4	13981.64041	13.06666667	1	0	32	48	0.005670115	-2780.147601	0.000283506	0	0	358
334	inhibitors	56660	0	15	471.84	232.275	194.077	0	0	0	8	2.35592404	-16721.98307	237.0920419	0	-9.210381798	0	0	0	0.388994852	0	0	0	0	2826	238.73318	3	1.432855178	0	26.5	677.7141284	2400.767515	3035.349897	4	13941.96874	13.06666667	1	0	32	48	0.005670115	-2780.01433	0.000283506	0	0	358
335	inhibitors	58133	669.520549	15	414.841	200.728	164.098	32.76530312	919.2171698	602.5	8	1.962289877	-15634.28218	206.1055277	0	-8.546768959	-123.49	0	229.1532891	-0.023400204	1.4369	485.25	57.4465	5.848400116	2744	207.249	3	1.384803995	2.301000118	52.3	299.6557009	1531.540796	1818.023134	4	12989.78058	13.06666667	1	154.24	32	52	0.004910464	-2644.501603	0.000224131	0	0	367
336	inhibitors	59242	0	14	478.06	229.025	177.642	0	0	0	8	1.847388846	-19174.48521	268.0745333	0	-9.464876658	0	0	0	0.14478146	0	0	0	0	2295	271.184	5	1.498654992	0	62.4	957.2455315	3470.9529	4410.290524	4	15849.54286	12.07142857	1	0	28	46	0.012028131	-3324.942359	0.000633938	0	0	306
337	inhibitors	61198	0	15	402.253	183.399	136.02	0	0	0	9	3.441791755	-13357.91153	198.1156985	0	-8.401331022	0	8.5853	0	0.318900699	1.6211	0	63.2852	6.367000103	3100	201.28748	3	1.433874006	2.271999836	35.7	403.6158134	1723.256121	2025.628437	5	11093.01211	13.06666667	0.8	0	32	48	0.004910464	-2264.899422	0.000236255	0	0	387
338	inhibitors	62036	661.002151	15	427.449	208.493	179.272	32.65306122	901.141747	597.5	10	4.642396632	-14970.96658	223.0666994	0	-8.787221113	-124.74	10.6456	230.6731568	0.05464033	1.004	474.86	60.7674	6.194000244	2833	224.29936	2	1.356018803	1.246199846	49.2	263.6099932	2137.771478	2164.872751	5	12343.5524	13.06666667	1	88.5	32	48.66666667	0.004910464	-2627.414174	0.000409205	0	0	392
339	inhibitors	62466	0	15	416.297	197.784	158.158	0	0	0	10	1.572705521	-14655.37015	224.0464886	0	-9.920836067	0	0.9624	0	-1.103463618	2.9369	0	0	5.568099976	2715	225.6549	3	1.398447784	1.692700148	60.4	229.1380077	2546.753742	2714.249568	5	11866.48924	13.06666667	1	0	32	53.77777778	0.004910464	-2788.880907	0.000140859	0	0	395
340	inhibitors	63259	608.4631213	15	458.49	225.869	196.1	29.313401	847.3418214	633.5	10	2.688978056	-15220.95719	223.1030849	0	-8.497972169	-60.78	7.5677	243.9038478	0.403939485	2.1132	481.53	65.4363	6.622100353	3042	224.34242	3	1.383738768	2.391999722	26.9	289.2386063	2340.75529	2358.595265	5	12730.15445	13.06666667	1	199.96	32	42.66666667	0.004252586	-2490.802733	0.001002344	0	0	400
341	inhibitors	68849	582.8720439	14	0	0	0	25.71497928	791.5399508	676.5	10	2.528953544	-13251.42955	209.1238203	0	-8.326474653	4.43	5.6438	265.6114332	-0.018585846	2.9408	366.1	65.8829	6.646399975	2797	211.36684	5	0	3.358999968	22.9	317.6085411	2453.52584	2655.97488	5	11053.2994	12.07142857	1	250.07	28	34.66666667	0.012028131	-2198.130146	0.004009377	0	0	356
342	inhibitors	68849	555.6415299	14	0	0	0	24.85067231	751.7481437	640.5	10	2.450774242	-13878.425	193.1466642	0	-9.059982708	-169.66	5.3365	259.9315104	0.608466826	2.325	353.93	59.4396	5.993199825	2797	195.30124	5	0	2.718999863	37	281.592437	2016.814788	2183.249202	5	11554.44455	12.07142857	1	111.95	28	40	0.012028131	-2323.980448	0.001336459	0	0	356
343	inhibitors	77447	598.2490824	16	447.309	224.798	188.531	28.32346874	801.4889086	629.5	8	2.916172133	-17341.82367	220.1211778	0	-9.205531058	-220.58	9.6717	257.0507745	0.738807258	1.1841	451.96	61.6643	6.220200062	3240	222.28352	3	1.413795097	0.792999864	62	382.8381834	1721.582013	2064.326872	4	14534.12991	14.0625	1	70.92	34	54	0.00462963	-2807.693763	0.000149421	0	0	431
344	inhibitors	78579	655.037356	18	427.45	214.135	183.865	33.88080192	886.0908658	688.5	8	1.280072777	-18219.02687	236.094963	0	-10.05316161	194.57	0	236.9080254	-1.333788228	3.1743	620.41	70.3099	6.85049963	4118	236.26858	0	1.369422595	3.028530836	44.9	436.0284086	1671.821693	2062.865705	4	15405.86325	16.05555556	1	442.25	42	64	0.000668229	-2813.163617	1.77191E-05	0	0	524
345	inhibitors	82232	612.6427695	16	0	0	0	25.81961795	824.4485482	674.5	10	1.172007203	-15949.35643	215.1310142	0	-8.521731972	-31.34	6.5931	264.8944003	-0.360204623	2.645	421.69	66.6176	6.753599644	3586	217.30676	3	0	2.8349998	37	236.4264381	2306.293362	2434.250418	5	13399.01357	14.0625	1	225.81	34	50	0.004009377	-2550.342865	0.000222743	0	0	459
346	inhibitors	86494	0	16	437.015	208.757	166.722	0	0	0	11	1.046139896	-16374.51439	220.0960257	0	-9.376672329	0	0.9624	0	-0.834686395	2.2523	0	0	5.693600178	3445	221.23582	4	1.425044135	0.898699641	74.5	226.7090915	2469.811118	2625.464055	6	13470.04366	14.0625	0.833333333	0	34	60	0.003472222	-2904.470728	5.07151E-05	0	0	483
347	inhibitors	86711	672.605953	16	464.398	228.764	196.385	29.34516844	903.9574452	653.5	11	4.708925852	-16461.10784	237.0823494	0	-8.775693549	-145.38	10.5225	253.6035545	0.072886921	1.3421	486.13	65.5154	6.657800198	3526	238.32594	3	1.400118138	1.775199652	49.2	267.4996847	2777.341765	2804.061724	6	13677.91021	14.0625	0.833333333	96.92	34	50.66666667	0.003472222	-2783.197622	0.000289352	0	0	484
348	inhibitors	88822	620.41759	16	490.398	244.665	213.348	26.48831905	850.348208	689.5	11	2.229283477	-16701.19618	237.1187349	0	-8.508949207	-81.42	7.4446	266.8342455	0.366173508	2.5993	492.8	69.9605	7.08589983	3784	238.369	4	1.416974403	2.921000004	26.9	334.9879932	2956.899155	3028.324798	6	14054.58847	14.0625	0.833333333	208.38	34	44.66666667	0.003007033	-2646.607711	0.000708764	0	0	496
349	inhibitors	98989	596.4952119	15	0	0	0	23.38293009	798.7988913	732.5	11	2.533408239	-14614.72862	223.1394704	0	-8.323289849	-16.21	5.5207	288.5418309	-0.01816881	3.3581	377.37	70.4839	7.110200405	3506	225.39342	6	0	3.887999773	22.9	338.0385527	3181.53102	3401.103417	6	12260.77169	13.06666667	0.833333333	258.49	30	36.66666667	0.008505173	-2353.956934	0.002835058	0	0	446
350	inhibitors	98989	570.9166148	15	0	0	0	22.63260671	761.9229088	696.5	11	2.465276728	-15285.90033	207.1623143	0	-9.05770299	-190.3	5.2134	282.8619082	0.610284613	2.781	365.2	64.0406	6.457000256	3506	209.32782	6	0	3.247999907	37	298.0298435	2684.414714	2863.97943	6	12806.09434	13.06666667	0.833333333	120.37	30	42	0.008505173	-2479.805993	0.000945019	0	0	446
351	inhibitors	100369	693.173716	17	451.958	224.114	187.207	28.44444444	925.4679354	676.5	8	0.678573877	-19748.04489	236.1160924	0	-8.545327137	-287.82	0	269.0163391	-0.026853253	1.3105	531.27	63.9097	6.465300083	3626	237.27498	4	1.416131142	1.943099499	66.4	589.0075021	1590.746394	2163.27516	5	16628.18312	15.05882353	0.6	48.03	36	60	0.002835058	-3119.861766	7.92423E-05	0	0	497
352	inhibitors	104896	610.8473602	17	472.244	240.342	205.022	25.63691716	807.8994594	685.5	9	3.054911763	-19019.1631	234.1368278	0	-9.181537527	-241.22	9.5486	279.9811722	0.758987354	1.5222	463.23	66.4123	6.684000015	3925	236.3101	4	1.429371886	1.322000146	62	388.9354215	2217.089885	2562.320155	5	16055.87772	15.05882353	0.8	79.34	36	56	0.003273643	-2963.285378	0.000105656	0	0	519
353	inhibitors	109154	0	17	522.772	266.53	228.483	0	0	0	9	5.042141466	-21178.26968	270.1135056	0	-9.106066057	0	0	0	0.581342327	0	0	0	0	4078	272.77104	4	1.47466276	0	62	694.4120108	3113.576941	3747.992873	5	17827.06925	15.05882353	0.8	0	36	56	0.003273643	-3351.200424	0.000105656	0	0	540
354	inhibitors	111764	0	17	441.917	206.758	154.819	0	0	0	11	2.82889162	-16726.29261	228.1262631	0	-8.080191789	0	9.8133	0	0.162959554	1.4947	0	69.7484	6.98390007	4270	231.31346	4	1.482843642	2.292999983	49.8	428.7656723	2663.604583	2987.206887	6	13985.85311	15.05882353	0.833333333	0	36	56	0.002835058	-2740.439503	8.35287E-05	0	0	555
355	inhibitors	112332	624.403702	17	0	0	0	23.47364942	829.2219454	730.5	11	1.367544182	-17474.19603	229.1466642	0	-8.498601004	-51.98	6.47	287.824798	-0.342817023	2.989	432.96	71.3656	7.217399597	4371	231.33334	4	0	3.363999844	37	245.394309	2934.599829	3068.198904	6	14768.07072	15.05882353	0.833333333	234.23	36	52	0.002835058	-2706.125303	0.000157503	0	0	558
356	inhibitors	115480	0	17	423.289	202.522	161.794	0	0	0	11	5.841125317	-17903.844	235.0705392	0	-10.84644156	0	0.9624	0	-2.045904089	0	0	0	5.688199997	3818	236.2074	4	1.410413561	0.722700059	107.7	265.4522672	2768.359818	2967.973622	6	14646.66207	15.05882353	0.833333333	0	36	70	0.002835058	-3257.181932	9.25926E-06	0	0	573
357	inhibitors	118183	0	16	699.522	342.34	273.902	0	0	0	10	1.236182784	-29515.9594	354.0960566	0	-9.618331433	0	0	0	-0.007409094	0	0	0	0	3193	359.24452	7	1.678456356	0	110	2250.841617	7941.373841	10174.30481	5	24508.38266	14.0625	1	0	32	58	0.006014065	-5007.576734	6.33938E-05	0	0	468
358	inhibitors	119222	684.209755	17	496.268	247.533	213.64	26.51560549	907.5536061	709.5	12	2.648599859	-17988.0104	251.0979995	0	-8.791399315	-166.02	10.3994	276.5339522	0.041666616	1.8282	497.4	70.0396	7.121600151	4340	252.35252	4	1.432277825	2.304199696	49.2	366.3485964	3368.051776	3440.363731	6	15049.00347	15.05882353	1	105.34	36	52.66666667	0.002455232	-2939.006928	0.000204603	0	0	592
359	inhibitors	120090	638.374258	18	466.418	232.538	190.845	25.63691716	872.0854849	711.5	11	1.166371896	-16952.23615	234.1044651	0	-8.607601156	126.23	3.751377521	250.030301	-0.369489701	4.48	401.14	73.584	7.504699707	5426	234.29246	3	1.450627649	5.003000259	14.1	269.8900749	3061.066065	3327.588511	6	14267.3552	16.05555556	0.833333333	309.1	40	60	0.000868056	-2684.880955	2.47492E-05	0	0	673
360	inhibitors	122427	632.021392	17	520.856	262.758	230.62	24.05279492	853.6108346	745.5	12	2.701904111	-18178.40281	251.134385	0	-8.494198475	-102.06	7.3215	289.7646432	0.410218499	3.0166	504.07	74.5615	7.549700737	4649	252.39558	5	1.444798153	3.449999809	26.9	352.9731551	3824.934912	3885.668887	6	15375.94969	15.05882353	1	216.8	36	46.66666667	0.002126293	-2802.453114	0.000501172	0	0	608
361	inhibitors	125430	608.6766697	17	460.521	221.585	175.448	27.38284864	819.1711397	641.5	11	3.435558604	-16909.05322	232.0735589	0	-8.736427651	-351.76	6.6067	245.2051751	-1.402780958	2.4902	394.72	63.9145	6.657999516	4406	232.23198	4	1.462033371	2.884000301	64.6	219.4865021	3616.028763	3814.398224	6	13802.86837	15.05882353	0.833333333	-101.98	36	64	0.002455232	-3106.184845	2.62505E-05	0	0	621
362	inhibitors	135614	602.3839405	18	487.635	251.145	217.978	22.04148207	795.7242426	730.5	9	2.824372544	-21088.6499	248.1524779	0	-9.071298854	-228.12	8.9867	298.7039507	0.743315605	2.0814	423.71	71.7336	7.147799969	4540	248.3208	4	1.433833213	1.674999952	41.8	435.119772	2426.041911	2801.024143	5	17971.16484	16.05555556	0.8	132.09	38	58	0.002672918	-3117.485063	0.000115741	0	0	601
363	inhibitors	139512	689.652331	19	396.203	191.127	154.824	34.23859025	912.7818556	743.5	10	2.656655947	-20473.06086	250.1218465	0	-8.03194421	441.1	0	268.5483731	-0.83741668	3.0117	647.89	75.2831	7.666799545	5529	253.32228	3	1.370710468	3.784200191	58.3	665.3601467	1691.818118	2352.452434	5	17559.57034	17.05263158	1	697.57	42	66	0.000708764	-2913.490516	9.09345E-06	0	0	706
364	inhibitors	139769	0	19	433.098	208.597	170.541	0	0	0	10	2.536878886	-20043.28329	250.1469986	0	-8.528792647	0	8.7195	0	0.253885882	3.101	0	79.5718	8.077399254	5664	253.36204	4	1.402613658	3.24000001	35.7	618.7227969	2437.4895	2562.985442	5	17211.85086	17.05263158	1	0	42	60	0.000708764	-2831.432438	2.14335E-05	0	0	707
365	inhibitors	142856	0	18	479.501	241.975	212.026	0	0	0	11	2.398263689	-19547.586	242.1419132	0	-8.112814383	0	8.9539	0	0.055850364	1.9806	0	74.0263	7.37169981	4926	243.32416	5	1.407214476	2.896000147	29.6	444.7756657	2366.828429	2627.923765	6	16654.54239	16.05555556	0.833333333	0	38	58	0.002314815	-2893.043614	7.47103E-05	0	0	634
366	inhibitors	151514	636.007504	18	0	0	0	21.43347051	834.4468396	786.5	12	1.440848004	-19002.00954	243.1623143	0	-8.493621172	-72.62	6.3469	310.7551957	-0.338709233	3.445	444.23	75.8898	7.681199551	5289	245.35992	5	0	3.892999411	37	251.1006055	3708.619294	3844.588754	6	16140.05949	16.05555556	1	242.65	38	54	0.002004688	-2861.950057	0.000111372	0	0	674
367	inhibitors	161304	695.813557	18	526.763	265.656	230.912	24.07640503	911.910144	765.5	13	4.784537619	-19453.97478	265.1136495	0	-8.771582127	-186.66	10.2763	299.46435	0.07878457	2.2455	508.67	74.6406	7.585400105	5283	266.3791	5	1.459501356	2.833199739	49.2	284.6039749	4517.165949	4534.339004	7	16359.12654	16.05555556	0.857142857	113.76	38	54.66666667	0.001736111	-3094.848235	0.000144676	0	0	717
368	inhibitors	164681	626.056597	18	0	0	0	23.58779294	833.5581544	756.5	12	2.016824441	-18339.96909	241.1466642	0	-9.134738524	-15.69	6.6756	291.7826747	0.505771805	2.888	425.43	74.78	7.57679987	5753	243.34404	5	0	3.428999901	37	314.0242855	3720.511054	3925.986699	6	15505.77611	16.05555556	1	258.04	38	56	0.001736111	-2834.192984	6.0623E-05	0	0	730
369	inhibitors	175741	713.851672	22	476.482	243.934	210.2	29.66570312	938.5501021	820.5	10	1.156561541	-23428.217	284.094963	0	-9.63065353	349.39	3.5435	279.9933468	-1.410953358	4.1525	711.47	86.0905	8.507099152	7314	284.31138	0	1.426810856	4.008530617	44.9	526.8360938	2866.666895	3359.487171	5	20105.76347	20.04545455	1	602.91	52	80	0.000111372	-3322.453525	9.84395E-07	0	0	930
370	inhibitors	176488	0	20	448.413	219.1	182.132	0	0	0	10	2.261041495	-22331.19983	264.1626487	0	-8.525310888	0	8.5964	0	0.248212302	3.557	0	84.2496	8.541199684	6471	267.38862	5	1.410048601	3.619000196	35.7	1179.663071	1748.936397	2576.862475	5	19344.33357	18.05	1	0	44	62	0.000501172	-2986.866262	1.51558E-05	0	0	810
371	inhibitors	180375	708.346813	20	429.103	210	171.633	32.2464038	927.7730907	792.5	11	4.168212463	-22289.43353	284.0828741	0	-8.161564428	413.89	0	283.7824521	-0.946320057	3.5699	690.33	80.0879	8.158200264	6112	287.76734	3	1.406051758	4.497200012	58.3	841.2182667	2603.857722	3440.350148	6	19015.81783	18.05	0.833333333	676.01	44	67.77777778	0.000578704	-3273.615707	8.92959E-06	0	0	828
372	inhibitors	183856	629.28094	19	520.331	264.635	223.016	23.49641175	827.0501292	765.5	11	3.752508585	-21197.34664	258.1368278	0	-9.162175236	29.08	9.9904	308.4835897	0.773221374	2.0613	502.14	74.4171	7.408800125	5566	259.32356	6	1.488009863	1.808999777	51.9	439.075887	3232.408397	3537.74809	6	17980.51879	17.05263158	0.833333333	342.19	40	64	0.001636821	-3216.827851	2.64141E-05	0	0	735
373	inhibitors	198541	0	20	493.578	245.243	199.852	0	0	0	13	1.583000138	-20825.29168	266.1167611	0	-9.119934642	0	0.9624	0	-1.056906735	4.0539	0	0	7.587900162	6845	267.3058	4	1.483565857	2.867699862	60.4	327.4524952	4195.284905	4447.513382	7	17575.77766	18.05	0.857142857	0	44	72	0.000501172	-3249.514017	3.98455E-06	0	0	913
374	inhibitors	199372	709.376878	19	0	0	0	48.62971198	922.0237623	693.5	12	5.553007913	-20159.02819	256.0735589	0	-8.966350515	-407.16	16.9738	269.7719269	-0.852331663	2.4165	691.16	71.9593	7.364799976	5696	259.2772	3	0	2.16359973	93.7	515.6926509	2733.390037	3249.082688	6	16800.91954	17.05263158	1	-212.32	40	72	0.001636821	-3358.108654	4.06672E-06	0	0	794
375	inhibitors	208643	681.363901	20	538.982	275.848	240.178	25.1003008	917.9372007	805.5	13	2.548876781	-21352.53192	285.1187349	0	-8.526238476	72.55	8.7837	298.6854097	0.347151882	3.5077	564.3	85.3009	8.669500351	7364	286.4118	4	1.476262424	3.630999804	26.9	371.3050676	5228.88797	5316.442093	7	18195.69295	18.05	0.857142857	354.47	44	60.66666667	0.000434028	-3156.838971	3.21502E-05	0	0	958
376	inhibitors	218850	0	21	455.475	225.423	192.393	0	0	0	10	2.826408864	-24739.66589	278.1782987	0	-8.391907393	0	8.2539	0	0.392098655	3.7889	0	88.6276	9.004999161	7344	280.40726	5	1.398689312	4.214999676	25.6	813.2896856	2589.607087	2817.965024	5	21601.18895	19.04761905	1	0	46	64	0.000409205	-3138.476935	1.51558E-05	0	0	915
377	inhibitors	221873	727.041295	21	454.605	226.297	188.129	30.42316493	943.1294561	841.5	11	4.221747093	-24322.66701	318.0439018	0	-8.404527541	386.68	0	299.0165311	-1.272339921	4.1281	732.77	84.8927	8.649600029	6594	322.2124	3	1.425249314	5.139316559	58.3	963.3665228	3244.674974	4202.549392	6	20689.32354	19.04761905	0.833333333	654.45	46	69.55555556	0.00047251	-3633.343468	8.76869E-06	0	0	928
378	inhibitors	222696	677.770651	21	510.225	261.171	226.789	20.85027418	888.8594337	841.5	11	4.096698117	-23664.14637	278.1306798	0	-8.943357976	-103.75	6.3282	308.9521162	-0.5777722	4.2843	513.26	85.9775	8.736400604	7232	278.34502	2	1.452215804	4.575999737	36.4	552.8970937	3195.628651	3421.034823	6	20354.78876	19.04761905	0.833333333	179.26	46	70	0.00047251	-3309.357602	8.03755E-06	0	0	930
379	inhibitors	222825	651.348286	20	552.242	278.888	237.89	22.91517193	862.3677289	799.5	13	2.145275871	-21555.86832	271.1572289	0	-8.132346462	31.31	6.8755	304.3860895	-0.620634963	3.5191	445.08	83.146	8.287700653	7769	271.35414	4	1.502086395	4.152000427	30.9	323.2567315	6189.367627	6310.273589	7	18246.82951	18.05	0.857142857	397.11	44	64	0.000434028	-3309.038815	1.76094E-05	0	0	1021
380	inhibitors	224974	725.546503	21	486.305	250.377	211.699	28.71948985	916.9760337	845.5	10	3.299004242	-24420.43866	279.1371622	0	-8.149327177	213.8	13.4067	306.0145937	-0.766485024	3.2783	647.99	83.7688	8.378799438	7240	281.35226	5	1.457575644	3.396400213	59.2	1089.790729	1950.957408	3030.503876	5	21101.62064	19.04761905	1	511.14	46	72	0.000354382	-3318.818015	3.52188E-06	0	0	942
381	inhibitors	236678	640.884742	20	545.276	280.199	239.498	21.4533301	832.9057592	821.5	12	3.886404629	-22967.5815	272.1524779	0	-9.138794842	8.44	9.8673	331.4139874	0.792658326	2.3994	513.41	79.1651	7.872599602	6515	273.35014	7	1.502384851	2.337999582	51.9	447.382689	3907.192145	4208.554895	6	19595.16142	18.05	1	350.61	42	66	0.001157407	-3372.420074	1.86776E-05	0	0	856
382	inhibitors	242659	0	20	596.319	306.083	263.71	0	0	0	12	5.258060087	-25394.75281	308.1291556	0	-9.209542278	0	0	0	0.489092434	0	0	0	0	6668	309.81108	7	1.539113635	0	51.9	1067.906916	4462.641109	5299.547977	6	21634.30937	18.05	1	0	42	66	0.001157407	-3760.443442	1.86776E-05	0	0	877
383	inhibitors	242659	0	20	595.781	306.1	262.84	0	0	0	12	5.112153022	-25401.16414	308.1291556	0	-9.197052246	0	0	0	0.486851043	0	0	0	0	6668	309.81108	7	1.542593745	0	51.9	1088.384796	4377.218982	5324.460997	6	21640.71372	18.05	1	0	42	66	0.001157407	-3760.450419	1.86776E-05	0	0	877
384	inhibitors	264287	745.156066	21	544.939	278.652	240.375	25.12547032	974.5774437	825.5	14	4.359048117	-22679.22837	299.0979995	0	-8.802871598	-12.05	11.7385	308.3851165	0.028297036	2.7366	568.9	85.38	8.705200195	8232	300.39532	4	1.490453765	3.014199972	49.2	356.1968849	5979.191478	6044.265298	7	19229.99638	19.04761905	1	251.43	46	68.66666667	0.000354382	-3449.231989	9.28096E-06	0	0	1106
385	inhibitors	268114	0	22	519.312	269.427	249.085	0	0	0	10	2.449622667	-25783.68275	288.1626487	0	-8.505623946	0	8.8188	0	0.032870701	3.7253	0	92.3363	9.265999794	8231	289.39414	6	1.407317023	4.442999363	15.5	882.1745304	2572.606053	2767.393329	5	22546.93317	20.04545455	1	0	48	70	0.000289352	-3236.749577	4.79267E-06	0	0	1026
386	inhibitors	276640	682.192744	22	511.891	261.996	227.668	20.83124587	887.4976799	852.5	11	6.134136839	-25935.10152	316.0666356	0	-9.20608345	-306.43	6.4342	309.5851297	-0.881274276	4.5135	545.02	85.9575	8.779500008	7524	316.7539632	2	1.453034328	4.918599606	36.4	708.2428251	3993.6741	4328.059511	6	21950.38949	20.04545455	0.833333333	-45.53	48	77.77777778	0.000385802	-3984.712023	2.98317E-06	0	0	1057
387	inhibitors	277252	0	23	484.359	245.576	203.735	0	0	0	11	6.396424877	-25259.46648	303.0643912	0	-9.759735352	0	11.528	0	-2.030600272	1.864	0	0	8.295399666	8482	303.27166	2	1.46664397	3.274632454	92.2	565.2782564	3964.807924	4520.31793	6	21392.84659	21.04347826	0.833333333	0	52	92	0.000157503	-3866.619891	1.69446E-07	0	0	1170
388	inhibitors	278220	592.2788273	16	533.08	273.592	240.886	17.43367576	756.3640127	837.5	12	1.859588905	-16828.17931	222.1983655	0	-9.291084518	-182.87	3.689634765	319.660828	1.158969477	2.467	262.01	74.9847	7.211299896	4602	223.37428	7	1.461318547	5	23.8	318.7995515	3904.750972	4087.472344	6	14229.56938	14.0625	1	153.61	30	40	0.012028131	-2598.609925	0.001901814	0	0	586
389	inhibitors	285838	723.826534	20	0	0	0	25.22652791	932.0382974	803.5	14	3.166156386	-21165.93501	270.1368278	0	-9.279517957	-69.52	13.3978	309.0712404	0.420867095	1.9621	543.02	78.6866	7.981199741	7725	273.35014	7	0	2.037599802	72.1	437.2872763	5261.470803	5687.462521	7	17818.29646	18.05	1	220.95	42	68	0.000868056	-3347.638558	7.57788E-06	0	0	1033
390	inhibitors	291863	642.07291	21	548.617	285.91	250.74	19.40654777	833.7450207	860.5	12	3.140299618	-25321.36311	286.168128	0	-9.122370664	1.86	9.5248	354.1148702	0.70099142	2.6352	504.49	84.0618	8.336400032	7309	286.36878	7	1.486835106	2.803999662	41.8	462.5984993	4062.218031	4458.219772	6	21795.05233	19.04761905	1	380.42	44	68	0.000945019	-3526.310783	1.67057E-05	0	0	959
391	inhibitors	298439	642.07291	21	558.095	286.117	249.657	19.40654777	833.7450207	860.5	12	3.347255633	-25244.69224	286.168128	0	-9.011902586	1.86	9.5248	354.1148702	0.696816661	2.6352	504.49	84.0618	8.336400032	7462	286.36878	7	1.492211468	2.803999662	41.8	830.6520342	3512.520919	4265.103009	6	21718.10142	19.04761905	1	380.42	44	68	0.000945019	-3526.590826	1.67057E-05	0	0	980
392	inhibitors	301339	747.882145	22	0	0	0	20.81224359	955.615531	849.5	13	0	-19002.00954	291.0895433	0	0	-103.74	9.0563	307.989608	0	3.0973	538.53	82.1521	8.232599258	8675	291.30072	5	0	2.935374975	70.4	756.9305009	3882.28911	4628.770333	7	0	20.04545455	0.857142857	124.94	48	82	0.000289352	0	8.47232E-07	0	0	1154
393	inhibitors	303172	948.07408	24	584.284	297.222	250.685	34.56140369	1236.821726	906.5	12	4.666611108	-27846.72214	336.1044818	0	-7.677194865	420.35	0	322.938679	-1.760687068	2.727	882.96	95.5487	9.83380127	10248	338.42672	2	1.545887654	5.677999973	62.3	1061.40463	4828.259006	5239.805973	6	24009.74127	22.04166667	1	779.98	56	82.66666667	4.82253E-05	-3836.980867	9.04225E-07	0	0	1367
394	inhibitors	319300	696.953815	22	0	0	0	20.41912709	902.6539448	902.5	14	0.953730964	-23810.75643	291.1623143	0	-8.555335108	81.35	7.686	342.6063599	-0.394078881	4.2804	515.73	91.2302	9.264800072	9645	293.40272	5	0	4.602999687	37	359.3628097	6007.006826	6257.82184	7	20438.59482	20.04545455	1	388.74	48	70	0.000289352	-3372.161615	5.05192E-06	0	0	1224
395	inhibitors	327844	0	22	524.749	250.288	191.469	0	0	0	15	3.263789624	-22910.96061	290.1419132	0	-8.124292618	0	10.5124	0	0.145360618	3.159	0	89.324	8.955299377	9843	292.3749	7	1.557962228	3.888999701	39.7	755.6571235	5714.595931	6458.918821	8	19505.15519	20.04545455	0.875	0	48	74	0.000250586	-3405.805429	2.32024E-06	0	0	1258
396	inhibitors	333520	0	22	554.613	279.067	227.896	0	0	0	15	1.048221845	-24180.68961	296.1273258	0	-9.395715996	0	0.9624	0	-0.855128212	3.9849	0	0	8.204799652	9417	297.33178	6	1.546677938	2.666699886	74.5	331.7435976	6455.298038	6696.92685	8	20454.40245	20.04545455	0.875	0	48	80	0.000250586	-3726.287166	1.15024E-06	0	0	1278
397	inhibitors	335544	703.943884	23	525.955	273.067	232.908	21.10003336	901.4129019	850.5	11	3.004914214	-28635.09362	312.0997736	0	-8.860549165	-484.86	9.5166	340.1531411	-1.297210183	2.1892	589.06	86.4359	8.731900215	8544	312.31664	4	1.491633599	4.086589336	78.7	1078.019989	2980.796879	4048.868497	6	24520.57478	21.04347826	0.833333333	-122.81	50	86	0.000272804	-4114.518834	9.47235E-07	0	0	1178
398	inhibitors	337670	813.566755	25	538.863	279.902	242.934	25.50760127	1060.976654	957.5	11	3.587363201	-29467.71497	323.1422476	0	-7.840631185	545.03	3.8563	327.4160565	-1.236771689	3.9784	752.77	99.5092	10.44269943	11190	324.39842	2	1.486607581	4.447999954	35.4	1243.529986	2997.635245	3861.461067	6	25822.20651	23.04	0.833333333	851.91	58	86	3.41004E-05	-3645.508462	2.52596E-07	0	0	1411
399	inhibitors	341941	701.423818	23	543.598	283.687	250.813	18.61114689	901.1210225	915.5	12	5.378988185	-28120.9202	308.1412445	0	-8.794201393	-268.08	7.5562	348.8151662	-0.626944008	4.1579	559.28	92.4407	9.353301048	9106	308.371	3	1.476527295	4.315000057	50.5	730.1924781	3857.650404	4219.083329	6	24336.5665	21.04347826	1	73.05	50	78	0.000272804	-3784.353696	2.8417E-06	0	0	1200
400	inhibitors	344586	0	23	546.021	281.943	241.728	0	0	0	11	1.985876634	-27782.8995	329.0931045	0	-7.230424505	0	14.6753	0	-1.177283669	2.9137	0	89.4334	9.161299706	8675	329.78084	2	1.50242414	3.528714895	61.3	630.036683	5843.330245	6423.8204	6	23803.90905	21.04347826	0.833333333	0	50	79.77777778	0.000363738	-3978.990452	2.82378E-06	0	0	1210
401	inhibitors	349449	708.519289	23	550.987	284.245	247.666	19.59600484	911.9050344	908.5	13	4.205135255	-27667.06198	328.0866221	0	-9.068637856	-263.18	7.7293	339.2578892	-0.697299678	4.229	577.93	92.2043	9.380900383	8924	328.78948	3	1.490388796	4.919899464	50.5	784.8090669	4674.807454	4922.834557	7	23677.87766	21.04347826	0.857142857	52.7	50	77.77777778	0.000272804	-3989.184326	3.22219E-06	0	0	1228
402	inhibitors	355239	728.435476	21	0	0	0	23.13614627	932.5489567	853.5	14	4.467580112	-23136.00587	284.1524779	0	-9.088014605	-95.44	13.2747	332.5159015	0.553558131	2.4546	539.29	83.1799	8.444999695	8770	287.37672	7	0	2.346599579	72.1	473.9769241	5844.09859	6062.760337	7	19632.90072	19.04761905	1	226.93	44	70	0.000708764	-3503.105153	6.18731E-06	0	0	1166
403	inhibitors	358065	742.521016	21	0	0	0	23.95870095	948.3183987	852.5	14	4.78077717	-22924.34069	304.0978555	0	-9.182305908	-96.73	13.528	324.3053195	0.268276838	2.5203	585.46	83.4914	8.472599983	8382	307.7952	7	0	2.750599861	72.1	648.5817912	6927.608318	7564.894491	7	19216.80889	19.04761905	1	199.39	44	69.77777778	0.000708764	-3707.531801	7.44133E-06	0	0	1176
404	inhibitors	370165	806.610223	23	0	0	0	26.29848784	1024.583575	851.5	13	3.803556244	-27491.46938	310.0953569	0	-9.495263428	-293.98	15.3758	326.0709728	-1.325026871	0.6332	667	82.8381	8.411998749	9379	312.31994	5	0	0.328374714	107	894.3605537	4068.423775	4952.344832	7	23482.47388	21.04347826	0.857142857	-2.080000001	50	88	0.000236255	-4008.995506	3.45881E-07	0	0	1302
405	inhibitors	370165	806.610223	23	0	0	0	26.29848784	1024.583575	851.5	13	2.272510736	-27474.82502	310.0953569	0	-9.507324214	-293.98	15.3758	326.0709728	-1.339042896	0.6332	667	82.8381	8.411998749	9362	312.31994	5	0	0.328374714	107	887.480113	4106.791975	4983.870869	7	23465.83819	21.04347826	0.857142857	-2.080000001	50	88	0.000236255	-4008.986828	3.45881E-07	0	0	1302
406	inhibitors	370165	801.172438	23	0	0	0	23.86515804	1017.809779	858.5	13	4.530521108	-27322.2956	309.100108	0	-9.419052531	-347.41	12.4927	329.6271609	-1.248443459	1.9703	606.73	84.995	8.623099327	9527	311.33188	5	0	1.82537508	95.7	896.0868735	4084.175376	4969.808399	7	23376.50603	21.04347826	0.857142857	-70.71	50	86	0.000236255	-3945.78957	4.46531E-07	0	0	1302
407	inhibitors	395102	664.092346	22	616.227	316.632	273.138	18.09234005	846.5402066	933.5	14	4.125202574	-26220.99316	300.183778	0	-9.113292843	-32.84	9.6211	377.2747829	0.619333265	3.3028	535.95	88.2903	8.800200462	9084	301.4033	9	1.555306294	3.395999432	51.9	836.8829807	5279.546692	5957.707761	7	22536.74596	20.04545455	1	367.45	46	70	0.000578704	-3684.247204	9.33879E-06	0	0	1186
408	inhibitors	402949	842.964331	26	552.386	290.408	256.313	26.90208502	1081.766699	980.5	11	2.90952212	-31791.12135	338.1419132	0	-7.870407394	314.29	4.956	348.9171441	-1.277662275	4.5024	804.22	103.7322	10.80690002	12235	340.4177	2	1.488255041	5.227999687	47.9	1312.022327	3394.987532	4192.411278	6	27888.19524	24.03846154	0.833333333	628.66	60	90	2.78429E-05	-3902.926113	1.26298E-07	0	0	1564
409	inhibitors	406421	0	23	572.149	291.375	242.32	0	0	0	15	1.901888953	-26265.09817	330.0883535	0	-9.424414191	0	0.9624	0	-0.866009098	4.5431	0	0	8.696200371	10099	331.77684	6	1.550155701	3.379699945	74.5	540.7996492	7429.914751	7867.596619	8	22178.76836	21.04347826	0.875	0	50	81.77777778	0.000204603	-4086.329817	1.12951E-06	0	0	1429
410	inhibitors	406421	0	23	587.841	302.155	255.39	0	0	0	15	2.048661413	-26109.83277	422.0239687	0	-9.436120957	0	0.9624	0	-0.870746426	5.3423	0	0	9.511199951	10099	423.22831	6	1.552183522	3.489700079	74.5	952.3741263	9372.593284	10215.97095	8	22050.1391	21.04347826	0.875	0	50	81.48571429	0.000204603	-4059.693665	1.42932E-06	0	0	1429
411	inhibitors	406421	0	23	577.021	294.149	244.566	0	0	0	15	1.038082544	-26191.2963	310.1429758	0	-9.383015736	0	0.9624	0	-0.84988183	4.472	0	0	8.668600082	10555	311.35836	6	1.555318	3.115700006	74.5	424.1137536	6882.448856	7205.385899	8	22309.28934	21.04347826	0.875	0	50	82	0.000204603	-3882.006955	9.96138E-07	0	0	1429
412	inhibitors	408881	716.759809	24	554.365	293.857	264.58	17.53603304	915.1596954	963.5	12	4.414151907	-30638.42525	342.1022722	0	-9.000735895	-304.16	7.6062	364.3740124	-0.845961686	4.559	584.96	96.7529	9.844700813	9707	342.81606	3	1.474395199	4.889499664	50.5	1058.86461	3919.945341	4568.72126	6	26494.87794	22.04166667	1	53.41	52	79.77777778	0.000222743	-4143.547313	2.63091E-06	0	0	1322
413	inhibitors	410888	0	23	579.198	293.903	242.209	0	0	0	15	1.276497355	-25994.05843	330.0883535	0	-9.479639459	0	0.9624	0	-0.906243171	4.5431	0	0	8.696200371	10171	331.77684	6	1.564082692	3.379699945	74.5	408.5529627	8662.361465	8965.21723	8	21907.69434	21.04347826	0.875	0	50	81.77777778	0.000204603	-4086.364094	1.12951E-06	0	0	1445
414	inhibitors	410888	0	23	585.999	297.771	244.633	0	0	0	15	1.226396771	-25921.23869	310.1429758	0	-9.38277864	0	0.9624	0	-0.847380291	4.472	0	0	8.668600082	10675	311.35836	6	1.574181898	3.165699959	74.5	370.5403558	7397.50102	7666.163565	8	22039.12492	21.04347826	0.875	0	50	82	0.000204603	-3882.113773	9.96138E-07	0	0	1445
415	inhibitors	413258	0	23	557.804	265.759	201.78	0	0	0	16	3.057141541	-24435.13044	304.1575633	0	-8.108566615	0	10.6868	0	0.16350934	3.7548	0	94.8248	9.495099068	11410	306.40148	7	1.597417525	4.417999744	39.7	1051.288115	6457.206483	7493.826229	8	20873.31932	21.04347826	1	0	50	76	0.000177191	-3561.811119	2.00939E-06	0	0	1457
416	inhibitors	415257	0	23	579.204	293.905	242.209	0	0	0	16	0.701338117	-25953.52759	330.0883535	0	-9.478064152	0	0.9624	0	-0.909359786	4.5431	0	0	8.696200371	10243	331.77684	6	1.564093336	3.379699945	74.5	365.561495	8956.015736	9230.715532	8	21867.15693	21.04347826	1	0	50	81.77777778	0.000204603	-4086.370667	1.12951E-06	0	0	1461
417	inhibitors	415257	0	23	560.81	282.715	231.111	0	0	0	16	0.74873006	-26226.00606	314.1179039	0	-9.46766811	0	0.9624	0	-0.905257729	4.143	0	0	8.220299721	10243	315.3222432	6	1.552330948	2.809700012	74.5	348.5414284	7661.725649	7919.653614	8	22028.48576	21.04347826	1	0	50	88	0.000204603	-4197.520299	3.76505E-07	0	0	1461
418	inhibitors	415257	0	23	585.992	297.77	244.63	0	0	0	16	1.316186993	-25880.69576	310.1429758	0	-9.373417571	0	0.9624	0	-0.845872993	4.472	0	0	8.668600082	10795	311.35836	6	1.574189482	3.165699959	74.5	351.4973389	7520.824189	7778.482584	8	21998.57887	21.04347826	1	0	50	82	0.000204603	-3882.116892	9.96138E-07	0	0	1461
419	inhibitors	417440	739.220017	24	573.278	301.035	268.319	20.56756187	942.4809062	970.5	12	6.761433921	-30104.44246	405.9971347	0	-9.031541629	-248.32	8.129	355.2855534	-0.924139626	5.0579	650.25	99.8271	10.15790081	9464	407.68554	3	1.496345619	5.309099674	50.5	963.1913486	7464.791814	7966.065386	6	25776.08567	22.04166667	1	57.39	52	79.77777778	0.000222743	-4328.356789	2.7905E-06	0	0	1350
420	inhibitors	419454	0	24	537.106	277.718	242.138	0	0	0	12	9.867999387	-29497.95413	343.0611357	0	-9.494845703	0	4.038	0	-1.578931545	4.108	0	0	9.375500679	9436	343.76106	3	1.478238823	4.605000019	83.7	783.8064175	5088.50303	5445.86666	6	25156.03199	22.04166667	1	0	52	87.77777778	0.000222743	-4341.922141	5.88289E-07	0	0	1357
421	inhibitors	440602	771.889846	22	0	0	0	25.32819644	959.2193996	872.5	14	4.128592401	-25469.61859	300.1473925	0	-9.348925442	-247.67	17.7117	345.5309708	0.328540438	1.5995	600.11	84.7242	8.598099709	9667	304.38406	8	0	1.264400125	95.9	452.9241129	6407.471477	6680.193971	7	21646.42374	20.04545455	1	90.11	46	76	0.000501172	-3823.194842	1.9566E-06	0	0	1320
422	inhibitors	441271	725.762098	22	0	0	0	21.85638997	921.8070887	871.5	14	4.760377315	-25158.61081	302.1430561	0	-9.173009543	-303.02	13.2076	342.7061921	0.234596751	2.6127	552.4	83.3963	8.460499763	9492	305.3671832	7	0	2.489599705	72.1	413.7698487	7153.725541	7285.095694	7	21184.29763	20.04545455	1	22.49	46	78	0.000578704	-3974.313181	2.02527E-06	0	0	1322
423	inhibitors	441271	725.762098	22	0	0	0	21.85638997	921.8070887	871.5	14	4.760376895	-25158.61116	302.1430561	0	-9.173009541	-303.02	13.2076	342.7061921	0.234596726	2.6127	552.4	83.3963	8.460499763	9492	305.3671832	7	0	2.489599705	72.1	413.76977	7153.725438	7285.095661	7	21184.29798	20.04545455	1	22.49	46	78	0.000578704	-3974.31318	2.02527E-06	0	0	1322
424	inhibitors	441271	747.129958	22	0	0	0	22.02080041	949.1957328	902.5	14	4.263526207	-24905.33636	318.1135056	0	-9.246675331	-122.65	13.4049	347.7499805	0.263737782	3.0128	581.73	87.9847	8.936400414	9492	321.82178	7	0	3.059599876	72.1	521.2554574	8037.407619	8298.535702	7	21041.91445	20.04545455	1	205.37	46	71.77777778	0.000578704	-3863.421915	6.07582E-06	0	0	1322
425	inhibitors	441271	747.129958	22	0	0	0	22.02080041	949.1957328	902.5	14	4.39086495	-24968.18369	318.1135056	0	-9.131959963	-122.65	13.4049	347.7499805	0.278346193	3.0128	581.73	87.9847	8.936400414	9492	321.82178	7	0	3.059599876	72.1	651.589444	7667.535926	8083.525217	7	21104.94581	20.04545455	1	205.37	46	71.77777778	0.000578704	-3863.237878	6.07582E-06	0	0	1322
426	inhibitors	446095	747.129958	22	0	0	0	22.02080041	949.1957328	902.5	15	5.875653332	-25118.48681	318.1135056	0	-9.089788185	-122.65	13.4049	347.7499805	0.213784814	3.0128	581.73	87.9847	8.936400414	9561	321.82178	7	0	3.059599876	72.1	360.376208	8213.092445	8434.385964	8	21255.55683	20.04545455	0.875	205.37	46	71.77777778	0.000578704	-3862.929977	6.07582E-06	0	0	1337
427	inhibitors	454140	819.86692	24	0	0	0	22.69734834	1034.408536	907.5	13	3.963574745	-29217.25459	343.0611357	0	-9.476491423	-374.62	12.6229	344.8612399	-1.306292166	2.5285	649.17	89.7998	9.114500046	10288	345.77694	5	0	2.538375378	95.7	975.3470157	5899.085004	6863.80877	7	24911.39789	22.04166667	0.857142857	-92.27	52	87.77777778	0.000192901	-4305.856704	4.38484E-07	0	0	1471
428	inhibitors	454234	838.40809	24	0	0	0	25	1063.547464	880.5	14	3.681276846	-29830.15432	324.111007	0	-9.289308198	-347.04	3.9559	342.3054402	-1.252159545	1.7235	723.01	89.4791	8.991799355	10677	327.35446	6	0	1.515375137	108.5	1092.701903	4128.415616	5209.179712	7	25677.7749	22.04166667	1	-0.870000001	52	90	0.000167057	-4152.379427	2.23265E-07	0	0	1473
429	inhibitors	454234	819.24409	24	0	0	0	21.57306939	1043.935228	907.5	14	4.378036737	-29698.92249	323.115758	0	-9.365793656	-401.47	12.1502	343.8261938	-1.171976429	2.2061	651.02	89.8917	9.086899757	10849	324.35052	6	0	2.06137538	85.6	1093.145829	4123.398918	5202.760403	7	25613.45499	22.04166667	1	-58.9	52	88	0.000167057	-4085.467502	3.86707E-07	0	0	1473
430	inhibitors	456930	710.665657	23	0	0	0	22.33411116	900.8114058	883.5	11	3.197643496	-30964.08027	314.1154237	0	-9.057393201	-545.53	12.6922	353.4712781	-0.103050179	2.8163	605.78	87.9607	8.909300804	9028	315.34046	6	0	4.037939548	88.4	932.2626681	2728.355816	3650.702377	6	27116.50154	21.04347826	0.833333333	-221.71	48	84	0.00047251	-3847.57873	1.19817E-06	0	0	1252
431	inhibitors	474934	747.23536	24	579.308	304.484	269.972	20.69877405	947.2058142	924.5	14	3.316558938	-29417.28086	328.1587061	0	-9.266613075	-248.57	13.1779	365.741936	0.172304351	2.8268	589.45	91.6022	9.210700989	11146	330.3965232	5	1.507305218	3.183799267	62	560.4264465	7144.867583	7562.305896	7	25159.79113	22.04166667	1	119.55	52	84	0.000192901	-4257.489724	7.84385E-07	0	0	1539
432	inhibitors	474934	747.23536	24	582.155	304.582	268.898	20.69877405	947.2058142	924.5	14	3.459975057	-29333.43034	328.1587061	0	-9.247703871	-248.57	13.1779	365.741936	0.180761418	2.8268	589.45	91.6022	9.210700989	11146	330.3965232	5	1.511802508	3.183799267	62	492.2831118	7429.133549	7790.048677	7	25076.04586	22.04166667	1	119.55	52	84	0.000192901	-4257.384478	7.84385E-07	0	0	1539
433	inhibitors	487262	774.553642	24	576.147	292.857	243.242	21.23638217	979.8307144	910.5	15	3.998770277	-27202.6006	321.1113414	0	-9.394944715	2.77	6.9026	343.2191476	-0.685366705	3.958	615.02	86.8682	8.737998962	11666	321.33	6	1.554100527	2.667999744	84.4	545.7418953	6907.176296	7358.640942	8	23117.76346	22.04166667	0.875	319.96	52	90	0.000167057	-4084.837148	2.76705E-07	0	0	1579
434	inhibitors	498174	722.355697	23	0	0	0	19.84117142	897.1056298	937.5	14	2.957372282	-27642.7392	334.0971868	0	-9.03159267	-521.19	11.2665	361.2726527	-0.376324195	2.9728	567.65	89.9623	8.969000816	9653	335.802	8	0	3.830589533	74.3	671.802073	7365.571424	8020.846653	7	23425.71229	21.04347826	1	-191.06	48	77.77777778	0.000409205	-4217.026907	2.88201E-06	0	0	1370
435	inhibitors	498174	700.987837	23	0	0	0	19.70051669	870.4292075	906.5	14	2.991627192	-27917.64722	318.1267373	0	-9.031146954	-701.56	11.0692	356.2288642	-0.37636956	2.5727	538.32	85.3739	8.493100166	9653	319.3474032	8	0	3.260589361	74.3	642.7579054	6352.028997	6978.260058	7	23589.47475	21.04347826	1	-373.94	48	84	0.000409205	-4328.172468	9.60671E-07	0	0	1370
436	inhibitors	504563	0	24	599.912	304.872	250.767	0	0	0	16	2.16930747	-27924.39483	326.1378905	0	-9.365352361	0	0.9624	0	-0.84612381	3.8585	0	0	8.821700096	11769	327.35776	7	1.585330539	2.585700035	88.6	374.3381097	8572.45698	8840.680627	8	23722.49053	22.04166667	1	0	52	88	0.000144676	-4201.904303	4.06672E-07	0	0	1635
437	inhibitors	507957	732.172456	25	587.976	307.628	270.869	17.55072907	926.3696512	982.5	13	3.030152556	-32314.60949	358.0971868	0	-8.94899393	-427.51	8.9573	379.1209393	-0.71799309	4.1026	623.95	98.6675	9.997800827	10867	358.81546	4	1.519512576	4.597589493	64.6	918.3213992	5584.122389	5957.058494	7	27850.09039	23.04	0.857142857	-53.51	54	85.77777778	0.000157503	-4464.520179	1.13922E-06	0	0	1520
438	inhibitors	514083	0	24	599.918	304.875	250.768	0	0	0	17	1.720633163	-27911.19469	326.1378905	0	-9.255100647	0	0.9624	0	-0.852306466	3.8585	0	0	8.821700096	11977	327.35776	7	1.585341924	2.585700035	88.6	416.5439061	8539.818151	8862.116406	9	23709.27208	22.04166667	0.888888889	0	52	88	0.000144676	-4201.922607	4.06672E-07	0	0	1667
439	inhibitors	517750	732.172456	25	584.419	306.859	271.7	17.55072907	926.3696512	982.5	14	5.704621945	-32298.07704	358.0971868	0	-8.934688418	-427.51	8.9573	379.1209393	-0.758942777	4.1026	623.95	98.6675	9.997800827	11087	358.81546	4	1.512614695	4.590399742	64.6	1044.990345	5386.006952	5846.053367	7	27833.67317	23.04	1	-53.51	54	85.77777778	0.000157503	-4464.403866	1.13922E-06	0	0	1550
440	inhibitors	542749	790.584328	23	0	0	0	24.05279492	978.3458275	921.5	14	3.826205759	-27019.87272	334.1084202	0	-9.244019486	-274.88	17.8419	360.7650499	0.263345891	2.1577	642.55	89.529	9.089500427	10431	338.82912	8	0	1.977399588	95.9	587.2704245	8855.667477	9165.560526	7	22836.05624	21.04347826	1	68.55	48	77.77777778	0.000409205	-4183.816479	1.92134E-06	0	0	1490
441	inhibitors	542749	790.584328	23	0	0	0	24.05279492	978.3458275	921.5	14	3.945019871	-27088.12683	334.1084202	0	-9.12837372	-274.88	17.8419	360.7650499	0.27616903	2.1577	642.55	89.529	9.089500427	10431	338.82912	8	0	1.977399588	95.9	739.5304892	8494.294544	8826.84182	7	22904.4963	21.04347826	1	68.55	48	77.77777778	0.000409205	-4183.630536	1.92134E-06	0	0	1490
442	inhibitors	542749	769.216468	23	0	0	0	23.86515804	951.7715768	890.5	14	4.010803587	-27360.69251	318.1379707	0	-9.127261088	-455.25	17.6446	355.7212614	0.263868523	1.7576	613.22	84.9406	8.613599777	10431	322.3745232	8	0	1.407400012	95.9	634.7243009	7479.895194	7718.654444	7	23065.91635	21.04347826	1	-114.33	48	84	0.000409205	-4294.776158	6.40447E-07	0	0	1490
443	inhibitors	548350	790.584328	23	0	0	0	24.05279492	978.3458275	921.5	15	5.400696916	-27261.16332	334.1084202	0	-9.003819504	-274.88	17.8419	360.7650499	0.212813971	2.1577	642.55	89.529	9.089500427	10503	338.82912	8	0	1.977399588	95.9	468.5589989	9019.319734	9119.945997	8	23078.05893	21.04347826	0.875	68.55	48	77.77777778	0.000409205	-4183.104388	1.92134E-06	0	0	1506
444	inhibitors	549077	780.254932	25	0	0	0	18.93651043	982.8320598	959.5	14	5.129987184	-33164.80741	337.1314081	0	-8.648707783	-354.95	11.8077	371.2803371	-0.938193207	2.4419	578.48	94.7884	9.550700188	12187	337.36916	6	0	2.337375164	75.5	1106.50983	4148.190378	5237.60784	7	29163.54399	23.04	1	-9.540000001	54	90	0.000136402	-4001.263418	3.45881E-07	0	0	1646
445	inhibitors	552743	857.102572	25	0	0	0	23.74899779	1079.96201	929.5	14	3.874861479	-31771.30897	358.0720347	0	-9.346218186	-374.25	3.9559	357.5395192	-1.309472635	2.2817	765.45	94.2839	9.483201027	11494	361.79952	6	0	2.228375196	108.5	1165.781505	6017.868742	7171.577894	7	27259.30855	23.04	1	-22.43	54	91.77777778	0.000136402	-4512.468197	2.19242E-07	0	0	1656
446	inhibitors	552743	837.938572	25	0	0	0	20.56756187	1060.101378	956.5	14	4.136615103	-31640.70368	357.0767857	0	-9.425523397	-428.68	12.2804	359.0602728	-1.229099468	2.7643	693.46	94.6965	9.578300476	11680	358.79558	6	0	2.774375439	85.6	1167.178419	6006.451369	7159.689366	7	27195.16723	23.04	1	-80.46	54	89.77777778	0.000136402	-4445.536458	3.79739E-07	0	0	1656
447	inhibitors	591417	774.87943	26	599.878	324.605	297.298	20.16320501	972.130442	1057.5	12	7.121872988	-35301.55402	479.9571843	0	-9.104601164	-370.58	9.6265	395.9421887	-1.044371992	5.2022	726.15	109.1083	11.06040096	11364	482.16252	4	1.507146093	5.066285133	64.6	1763.258408	8222.347008	9368.004344	6	30492.01206	24.03846154	1	-22.57	56	88	0.000128601	-4780.30952	8.7009E-07	0	0	1639
448	inhibitors	623349	853.648261	27	585.423	310.265	280.158	21.00344372	1067.884934	993.5	14	8.319441061	-36500.73025	364.1423071	0	-8.438762235	-275.16	6.732	388.6630101	-0.38211304	2.3737	687.43	101.2142	10.20580101	14332	366.41038	5	1.498465138	3.177070618	98.4	1123.194041	5270.624663	6240.668955	7	31866.151	25.03703704	1	113.98	60	98	3.93758E-05	-4634.579254	5.76469E-08	0	0	1946
449	inhibitors	640397	879.510079	25	573.905	281.34	227.309	22.44003518	1091.160508	1043.5	17	7.080200134	-29089.03502	356.1194632	0	-9.379331454	-78.8	0	402.6571078	-1.037824606	3.5847	785.13	97.6566	9.921200752	13871	357.44664	7	1.561958908	3.532999516	82.8	589.7965123	10637.48209	10858.75561	9	24819.97324	23.04	0.888888889	320.36	54	84.66666667	0.000118127	-4269.061779	8.98626E-07	0	0	1917
450	inhibitors	663440	798.949414	26	0	0	0	18.10774106	1000.393426	1008.5	14	4.641910473	-35161.14632	371.0924358	0	-8.711627397	-382.16	11.9379	386.5144161	-1.007954254	3.0001	620.92	99.5932	10.04209995	13088	371.81422	6	0	3.050375462	75.5	1180.387876	6069.837429	7232.975898	7	30799.81442	24.03846154	1	-31.1	56	91.77777778	0.000111372	-4361.330506	3.39649E-07	0	0	1843
451	inhibitors	709209	767.831869	27	612.436	330.907	303.11	17.23163155	957.7230579	1069.5	13	7.257333756	-38108.38844	432.0572364	0	-8.8549335	-549.77	10.4548	419.7775745	-0.820482133	4.2469	699.85	107.9487	10.90030098	12950	433.29244	5	1.516427506	4.347585201	78.7	1967.213795	5014.015452	6257.452976	7	33189.10481	25.03703704	0.857142857	-133.47	58	94	9.09345E-05	-4919.283626	3.55213E-07	0	0	1828
452	inhibitors	734424	800.985589	26	0	0	0	20.14510925	1007.5405	1025.5	16	4.162809571	-31025.1522	346.168128	0	-8.696954626	37.89	14.4907	387.2974634	0.418175968	3.8491	622.06	103.0445	10.49240017	15605	349.4461	8	0	3.106799603	72.1	908.1046105	7957.779731	8546.240128	8	26859.00987	24.03846154	1	381.44	56	88	7.2338E-05	-4166.142328	1.98458E-07	0	0	2038
453	inhibitors	744598	872.342743	28	609.912	325.021	294.421	20.03704449	1085.693327	1042.5	14	9.477837765	-38545.53246	398.1033348	0	-8.493387908	-302.37	6.732	403.8970891	-0.441291349	2.9319	729.87	106.019	10.69720078	15344	400.85544	5	1.518616481	3.890070915	98.4	1177.668641	7503.636727	8522.349968	7	33550.87329	26.03571429	1	92.42	62	99.77777778	3.21502E-05	-4994.659179	5.66081E-08	0	0	2168
454	inhibitors	745033	735.267442	25	0	0	0	18.10774106	907.1577185	1005.5	15	1.351691434	-32417.69634	364.1077515	0	-9.035714751	-679.33	13.1981	399.7890077	-0.369540071	2.6918	586.15	95.8106	9.58590126	12115	365.82798	9	0	3.374189615	88.4	832.5291405	8330.2004	9039.178583	8	27725.01749	23.04	0.875	-290.08	52	85.77777778	0.000236255	-4692.678846	9.60671E-07	0	0	1740
455	inhibitors	745033	713.899582	25	0	0	0	17.98508102	880.6914884	974.5	15	1.329974417	-32694.46897	348.137302	0	-9.035202966	-859.7	13.0008	394.7452193	-0.369519773	2.2917	556.82	91.2222	9.11000061	12115	349.3733832	9	0	2.804189444	88.4	777.5775494	7225.458795	7879.5491	8	27890.64458	23.04	0.875	-472.96	52	92	0.000236255	-4803.824395	3.20224E-07	0	0	1740
456	inhibitors	763721	865.252063	28	615.248	329.338	306.715	19.27048125	1076.164562	1049.5	15	7.185412345	-38404.1127	378.1579572	0	-9.068783611	-295.8	15.904	411.5934078	-0.70031455	2.1472	698.7	105.6002	10.66960049	16407	380.43696	6	1.497388093	2.814775229	98.4	1764.101296	5246.305438	6371.037634	8	33596.9467	26.03571429	0.875	122.4	62	100	2.78429E-05	-4807.166003	4.07625E-08	0	0	2225
457	inhibitors	801263	760.592668	28	0	0	0	14.83852128	952.2051361	1122.5	16	2.058477766	-37108.15936	379.2147438	0	-9.055917665	-301.37	10.3003	440.3292929	-0.324463036	4.0082	624.13	112.1139	11.12120056	17668	379.49196	6	0	4.597589493	53.2	784.327498	10439.5238	10570.62565	8	32472.3468	26.03571429	1	222.62	62	90	2.78429E-05	-4635.812565	2.99542E-07	0	0	2333
458	inhibitors	825687	0	25	0	0	0	0	0	0	16	9.271982477	-30691.66919	345.1324707	0	-9.380568512	0	17.9108	0	-1.395551496	0.283	0	0	9.209600449	13166	349.38162	9	0	1.007399559	143.2	571.8870694	9699.883729	9887.153889	8	26039.65406	23.04	1	0	52	94	0.000236255	-4652.015127	1.26298E-07	0	0	1926
459	inhibitors	879426	819.680071	27	0	0	0	19.23668821	1025.088236	1074.5	16	2.112859168	-32995.59609	380.1291556	0	-9.327481334	10.68	14.6209	402.5315424	0.153955376	4.4073	664.5	107.8493	10.98380089	16697	383.89116	8	0	3.8197999	72.1	1140.365804	10342.29923	11119.79812	8	28469.77121	25.03703704	1	359.88	58	89.77777778	5.90637E-05	-4525.824879	1.94882E-07	0	0	2268
460	inhibitors	879426	798.312211	27	0	0	0	19.1024011	998.1697513	1043.5	16	2.064920399	-33270.60031	364.1587061	0	-9.327044959	-169.69	14.4236	397.487754	0.139802326	4.0072	635.17	103.2609	10.50790024	16697	367.4365632	8	0	3.249799728	72.1	1026.467072	9104.393744	9783.406538	8	28633.62982	25.03703704	1	177	58	96	5.90637E-05	-4636.97049	6.49606E-08	0	0	2268
461	inhibitors	888494	707.072407	26	0	0	0	17.07533638	872.1848377	987.5	15	3.501304972	-34720.98217	368.1235437	0	-9.089214298	-1123.17	10.1973	395.3911673	-0.424561511	3.3357	553.19	91.1312	8.987900734	12614	369.3549096	9	0	4.000589371	74.3	780.0312471	9022.049504	9692.579922	8	29293.71151	24.03846154	0.875	-752.3	54	102	0.000204603	-5427.27066	6.86194E-08	0	0	1919
462	inhibitors	905349	862.578685	29	621.398	332.946	309.898	18.29409737	1068.064144	1067.5	15	7.912720809	-40772.84446	396.1485354	0	-9.136218555	-503.38	15.8369	421.7836983	-0.757559809	2.3053	711.81	105.8166	10.68510056	17510	398.4274232	6	1.503409055	2.957774878	98.4	1773.001586	6358.050635	7489.26958	8	35494.45818	27.03448276	0.875	-82.04	64	108	2.27336E-05	-5278.386281	1.33427E-08	0	0	2466
463	inhibitors	1273845	719.984152	28	0	0	0	15.68473679	884.1470938	1055.5	16	1.588265003	-39726.39619	398.1341084	0	-9.092582142	-1281.31	12.1289	433.9075224	-0.417100804	3.0547	571.69	96.9795	9.604801178	15526	399.3808896	10	0	3.544189692	88.4	965.4175426	10166.86171	10915.7899	8	33823.47131	26.03571429	1	-851.32	58	110	0.000118127	-5902.924876	2.28731E-08	0	0	2379
