# Supplementary material for: Discovery of MAO-B Inhibitor with Machine Learning, Topomer CoMFA, Molecular Docking and Multi-Spectroscopy Approaches
Source: Biomolecules. 2022 Oct 13;12(10):1470. doi: 10.3390/biom12101470 (PMC9599443; doi:10.3390/biom12101470)
Supplement: Supplementary file 1 [file biomolecules-12-01470-s001.zip › Supporting Inofrmation II.csv]

ID	name
1	5,6-bis(methoxy-d3)-2-((1-(phenylmethyl-d2)piperidin-4-yl)methyl)-2,3-dihydro-1H-inden-1-one-2,3,3,4,7-d5
2	5-(2-(methyl(prop-2-yn-1-yl)amino)ethyl)quinolin-8-ol hydrochloride
3	5-(3-(methyl(prop-2-yn-1-yl)amino)propyl)quinolin-8-ol dihydrochloride
4	5-((methyl(prop-2-yn-1-yl)amino)methyl)quinolin-8-ol
5	5-((diethylamino)methyl)quinolin-8-ol hydrochloride
6	5-((dimethylamino)methyl)quinolin-8-ol hydrochloride
7	5-((diisopropylamino)methyl)quinolin-8-ol
8	5-((dioctylamino)methyl)quinolin-8-ol
9	5-(2-(methyl(propyl)amino)ethyl)quinolin-8-ol
10	5-((dibutylamino)methyl)quinolin-8-ol
11	5-(2,2,2-trifluoro-1-(methyl(prop-2-yn-1-yl)amino)ethyl)quinolin-8-ol
12	5-((4-(prop-2-yn-1-yl)piperazin-1-yl)methyl)quinolin-8-ol
13	5-(pyrrolidin-1-ylmethyl)quinolin-8-ol
14	5-(piperidin-1-ylmethyl)quinolin-8-ol
15	5-methylquinolin-8-ol hydrochloride
16	5-pentylquinolin-8-ol
17	5-(aminomethyl)quinolin-8-ol dihydrochloride
18	5-(azepan-1-ylmethyl)quinolin-8-ol
19	N-ethyl-N-((8-hydroxyquinolin-5-yl)methyl)ethanaminium
20	4-((methyl(prop-2-yn-1-yl)amino)methyl)quinolin-8-ol
21	5-ethylquinolin-8-ol
22	5-propylquinolin-8-ol
23	(E)-5-(2-(1-methyl-1,2-dihydropyridin-4-yl)vinyl)quinolin-8-ol
24	(E)-5-(2-(1-methyl-1,2-dihydropyridin-2-yl)vinyl)quinolin-8-ol
25	5-((4-methylpiperidin-1-yl)methyl)quinolin-8-ol
26	5-(2-(5-ethyl-1-methyl-1,2-dihydropyridin-2-yl)vinyl)quinolin-8-ol
27	5-(3-amino-3-methylhex-5-yn-1-yl)quinolin-8-ol
28	(Z)-5-(nonadec-9-en-1-yl)quinolin-8-ol
29	5-(isocyanatomethyl)quinolin-8-ol
30	5,5'-((prop-2-yn-1-ylazanediyl)bis(methylene))bis(quinolin-8-ol)
31	(1R,3R)-3-((2-hydroxy-2,2-diphenylacetoxy)methyl)-1-methylpyrrolidinium
32	(R)-N-((1-benzoylpiperidin-4-yl)methyl)-N-methyl-2,3-dihydro-1H-inden-2-aminium
33	(R)-N-benzyl-1-(4-cyanophenyl)-N-methylpiperidin-4-aminium
34	(1r,4S)-4-benzyl-1-((2S,3R)-4-hydroxy-3-(4-hydroxyphenyl)butan-2-yl)piperidinium
35	(1r,4r)-1-benzyl-4-(cyclohepta[d]imidazol-2-ylamino)piperidinium
36	(3-amino-6-(benzyloxy)benzofuran-2-yl)(cyclohexyl)methanone
37	(1r,4R)-4-benzyl-1-((1R,2R)-1-hydroxy-1-(4-hydroxyphenyl)propan-2-yl)piperidinium
38	(R)-3-(4-ethoxybenzamido)-6-methyl-5,6,7,8-tetrahydro-1,6-naphthyridin-6-ium
39	(R)-2-((4-amino-2-methylpyrimidin-5-yl)methyl)-6-phenyl-1,2,3,4-tetrahydroisoquinolinium
40	(1r,4r)-1-((1H-pyrrolo[2,3-b]pyridin-3-yl)methyl)-4-phenethylpiperidinium
41	4-phenyl-1-(2-(5,6,7,8-tetrahydroquinazolin-4-ylamino)ethyl)piperazin-1-ium
42	(1R,4aS,10aR)-6-hydroxy-1-methyl-3-((pyridin-2-yloxy)methyl)-1,2,4a,5,10,10a-hexahydrobenzo[g]quinolinium
43	(4-(3-hydroxyphenyl)-1,2-dihydroacridin-3-yl)-N,N-dimethylmethanaminium
44	(R)-1-(2-hydroxy-3-(4-(2-phenylpropan-2-yl)phenoxy)propyl)pyrrolidinium
45	(S)-1-(2-hydroxy-3-(4-(2-phenylpropan-2-yl)phenoxy)propyl)pyrrolidinium
46	3-amino-N-benzyl-N-ethyl-4,6-dimethylthieno[2,3-b]pyridine-2-carboxamide
47	(R)-1-(3-(9H-carbazol-9-yl)-2-hydroxypropyl)azepanium
48	N-allyl-N-((6-(ethoxycarbonyl)-2-methyl-4-oxo-1,4-dihydroquinolin-3-yl)methyl)prop-2-en-1-aminium
49	2-(2-amino-3-(ethoxycarbonyl)-1H-pyrrolo[2,3-b]quinoxalin-1-yl)-N,N-dimethylethanaminium
50	(1R,2R,6S)-2-((R)-2-hydroxy-2-phenylethyl)-1-methyl-6-(2-oxo-2-phenylethyl)piperidinium
51	4-(3-allyl-2-hydroxybenzylamino)-2,3-dimethyl-1-phenyl-1,2-dihydropyrazol-5-one
52	4-(2-ethoxyphenyl)-1-(4-hydroxybenzyl)piperazin-1-ium
53	4-(4-acetylphenyl)-1-(naphthalen-1-ylmethyl)piperazin-1-ium
54	4-(4-acetylphenyl)-1-(2-ethoxybenzyl)piperazin-1-ium
55	4-(4-acetylphenyl)-1-(4-methoxy-3-methylbenzyl)piperazin-1-ium
56	4-(4-acetylphenyl)-1-(4-isopropylbenzyl)piperazin-1-ium
57	4-(4-acetylphenyl)-1-(4-(dimethylamino)benzyl)piperazin-1-ium
58	(Z)-4-(4-fluorophenyl)-1-(2-(2-(1-(furan-2-yl)ethylidene)hydrazinyl)-2-oxoethyl)piperazin-1-ium
59	(3-aminobenzofuran-2-yl)(2,4,6-trimethoxyphenyl)methanone
60	3-amino-6-ethoxy-N,N-diethylthieno[2,3-b]quinoline-2-carboxamide
61	(3-amino-6-ethoxythieno[2,3-b]quinolin-2-yl)(pyrrolidin-1-yl)methanone
62	(E)-1-benzyl-5-(1-(piperidin-1-ylamino)ethylidene)pyrimidine-2,4,6(1H,3H,5H)-trione
63	1-(2-(5-(4-hydroxyphenyl)-1-methyl-1H-pyrazol-4-yl)ethyl)-4-(2-methoxyphenyl)piperazin-1-ium
64	4-(2-methoxyphenyl)-1-(2-(1-methyl-5-(thiophen-2-yl)-1H-pyrazol-4-yl)ethyl)piperazin-1-ium
65	4-(2-methoxyphenyl)-1-(2-(5-(thiophen-2-yl)isoxazol-4-yl)ethyl)piperazin-1-ium
66	(R)-4-(1H-indazol-3-yl)-1-(3-(2-methyl-3H-indol-3-yl)propyl)piperazin-1-ium
67	(1r,4s)-4-(2-methoxy-N-phenylacetamido)-1-phenethylpiperidinium
68	4-(2-fluorophenyl)-1-(3-methoxy-4-(methylcarbamoyloxy)benzyl)piperazin-1-ium
69	(Z)-1-(4-methoxyphenyl)-2-(3-(piperidin-1-ylamino)quinoxalin-2(1H)-ylidene)ethanone
70	(R)-N-((1-benzoylpiperidin-4-yl)methyl)-N-propyl-2,3-dihydro-1H-inden-2-aminium
71	4-phenyl-1-(2-((1s,4s)-4-(pyrimidin-2-ylamino)cyclohexyl)ethyl)piperazin-1-ium
72	(1r,4r)-1-benzyl-4-(4-(methylthio)phenylcarbamoyloxy)piperidinium
73	(3-(4-ethylphenoxy)-7-hydroxy-2-methyl-4-oxo-4H-chromen-8-yl)-N,N-dimethylmethanaminium
74	dimethyl 3-(dimethylamino)-5-methyl-4-phenylcyclopenta[c]quinolizine-1,2-dicarboxylate
75	dimethyl 1-(dimethylamino)-4-phenylcyclopenta[c]quinolizine-2,3-dicarboxylate
76	(3-amino-6-(3,4-dimethoxyphenyl)thieno[2,3-b]pyridin-2-yl)(phenyl)methanone
77	(3-amino-6-(3-methoxyphenyl)thieno[2,3-b]pyridin-2-yl)(3-methoxyphenyl)methanone
78	(3-amino-6-(4-methoxyphenyl)thieno[2,3-b]pyridin-2-yl)(3,4-dimethoxyphenyl)methanone
79	(3-amino-6-(4-methoxyphenyl)thieno[2,3-b]pyridin-2-yl)(3-methoxyphenyl)methanone
80	(S)-(3-amino-6-ethyl-5,6,7,8-tetrahydrothieno[2,3-b]quinolin-2-yl)(2-methoxyphenyl)methanone
81	(R)-(3-amino-6-ethyl-5,6,7,8-tetrahydrothieno[2,3-b]quinolin-2-yl)(2-methoxyphenyl)methanone
82	(S)-(3-amino-6-ethyl-5,6,7,8-tetrahydrothieno[2,3-b]quinolin-2-yl)(3-methoxyphenyl)methanone
83	(R)-(3-amino-6-ethyl-5,6,7,8-tetrahydrothieno[2,3-b]quinolin-2-yl)(3-methoxyphenyl)methanone
84	(3-amino-6-(4-methoxyphenyl)thieno[2,3-b]pyridin-2-yl)(2,3-dihydrobenzo[b][1,4]dioxin-6-yl)methanone
85	(3-amino-6-phenylthieno[2,3-b]pyridin-2-yl)(3,4-dimethoxyphenyl)methanone
86	(R)-diethyl 5,5-diphenyl-4,5-dihydro-1H-pyrazole-3,4-dicarboxylate
87	3-amino-4-(methoxymethyl)-6-methyl-N,N-diphenylthieno[2,3-b]pyridine-2-carboxamide
88	1-(4-hydroxy-3,5-dimethoxybenzyl)-4-(2-methoxyphenyl)piperazin-1-ium
89	N,N-diethyl-2-(4-phenyl-5-(phenylamino)-4H-1,2,4-triazol-3-ylthio)ethanaminium
90	(3-(ethoxycarbonyl)-5-hydroxy-1-(4-methoxyphenyl)-2-methyl-1H-indol-4-yl)-N,N-dimethylmethanaminium
91	(R)-1-(3-(4-acetylphenoxy)-2-hydroxypropyl)-4-phenylpiperazin-1-ium
92	4-(4-acetylphenyl)-1-(biphenyl-4-ylmethyl)piperazin-1-ium
93	4-(4-acetylphenyl)-1-(3-ethoxy-4-hydroxybenzyl)piperazin-1-ium
94	(3-amino-6-(3-methoxyphenyl)thieno[2,3-b]pyridin-2-yl)(benzo[d][1,3]dioxol-5-yl)methanone
95	4-(2-(1-benzyl-1H-benzo[d]imidazol-2-ylthio)ethyl)morpholin-4-ium
96	1-(2-(2-(2-hydroxybenzylamino)-1H-benzo[d]imidazol-1-yl)ethyl)piperidinium
97	4-(2-(2-(4-methoxybenzylamino)-1H-benzo[d]imidazol-1-yl)ethyl)morpholin-4-ium
98	4-(2-(2-(2-methoxybenzylamino)-1H-benzo[d]imidazol-1-yl)ethyl)morpholin-4-ium
99	4-(2-(2-(3-methoxybenzylamino)-1H-benzo[d]imidazol-1-yl)ethyl)morpholin-4-ium
100	(3-amino-4-(methoxymethyl)-6-methylthieno[2,3-b]pyridin-2-yl)(indolin-1-yl)methanone
101	1-(2-fluorobenzyl)-4-(4-propionamidophenyl)piperazin-1-ium
102	1-(2-(2-(benzo[d][1,3]dioxol-5-ylmethylamino)-1H-benzo[d]imidazol-1-yl)ethyl)piperidinium
103	4-(8-benzyl-8H-thieno[2,3-b]indole-2-carbonyl)-1-methylpiperazin-1-ium
104	(S)-5-(phenylsulfonamido)-N,N-dipropyl-2,3-dihydro-1H-inden-2-aminium
105	N,N-diethyl-2-(8-hydroxy-11-oxo-11H-indeno[1,2-b]quinolin-10-yloxy)ethanaminium
106	(1r,4r)-1-(2-(1,3-dioxoisoindolin-2-yl)ethyl)-4-(1-methyl-1H-indol-4-yloxy)piperidinium
107	N,N-diethyl-2-(2-(4-methylbenzamido)-1H-benzo[d]imidazol-1-yl)ethanaminium
108	1-(2-(4,5-diphenyl-4H-1,2,4-triazol-3-ylthio)ethyl)piperidinium
109	1-(2-(((3-cyano-1-methyl-1H-indol-2-yl)methyl)(phenyl)amino)-2-oxoethyl)pyrrolidinium
110	4-(2-(4-phenyl-5-p-tolyl-4H-1,2,4-triazol-3-ylthio)ethyl)morpholin-4-ium
111	(3-amino-7-ethoxythieno[2,3-b]quinolin-2-yl)(4-methylpiperidin-1-yl)methanone
112	3-amino-7-ethoxy-N,N-diethylthieno[2,3-b]quinoline-2-carboxamide
113	(3-amino-7-ethoxythieno[2,3-b]quinolin-2-yl)(p-tolyl)methanone
114	(3-amino-7-ethoxythieno[2,3-b]quinolin-2-yl)(2,5-dimethoxyphenyl)methanone
115	1-(2-(4-phenyl-5-(pyridin-3-yl)-4H-1,2,4-triazol-3-ylthio)ethyl)piperidinium
116	1-(3-(2,3-dihydro-1H-inden-5-ylamino)-3-oxopropyl)-4-(2-fluorophenyl)piperazin-1-ium
117	1-(3-(2,5-dimethylphenylamino)-3-oxopropyl)-4-(2-fluorophenyl)piperazin-1-ium
118	1-(2-(5-(pyridin-3-yl)-4-p-tolyl-4H-1,2,4-triazol-3-ylthio)ethyl)piperidinium
119	4-(2-(5-phenyl-4-p-tolyl-4H-1,2,4-triazol-3-ylthio)ethyl)morpholin-4-ium
120	(3-amino-7-methylthieno[2,3-b]quinolin-2-yl)(2,5-dimethoxyphenyl)methanone
121	(3-amino-6-methylthieno[2,3-b]quinolin-2-yl)(3,4-dimethoxyphenyl)methanone
122	(3-amino-6-methylthieno[2,3-b]quinolin-2-yl)(2,5-dimethoxyphenyl)methanone
123	(3-amino-6-ethoxythieno[2,3-b]quinolin-2-yl)(3,4-dihydroquinolin-1(2H)-yl)methanone
124	(R)-(3-amino-6-ethoxythieno[2,3-b]quinolin-2-yl)(2-methylpiperidin-1-yl)methanone
125	(3-amino-6-ethoxythieno[2,3-b]quinolin-2-yl)(4-methoxyphenyl)methanone
126	3-amino-N-cyclohexyl-6-methoxy-N-methylthieno[2,3-b]quinoline-2-carboxamide
127	(1r,4r)-1-benzyl-4-(2-methylimidazo[1,2-a]pyridine-3-carboxamido)piperidinium
128	(1r,4r)-1-benzyl-4-(7-methylimidazo[1,2-a]pyridine-2-carboxamido)piperidinium
129	3-(benzyl(2-hydroxyethyl)amino)-4-chloro-1-(2,3-dimethylphenyl)-1H-pyrrole-2,5-dione
130	N-ethyl-N-((7-hydroxy-3-(1-methyl-1H-benzo[d]imidazol-2-yl)-2-oxo-2H-chromen-8-yl)methyl)ethanaminium
131	(3-(benzo[d][1,3]dioxol-5-yl)-7-hydroxy-4-oxo-6-propyl-4H-chromen-8-yl)-N,N-dimethylmethanaminium
132	(3-(4-ethoxyphenoxy)-7-hydroxy-2-methyl-4-oxo-4H-chromen-8-yl)-N,N-dimethylmethanaminium
133	3-amino-N,N-dibenzyl-4,6-dimethylthieno[2,3-b]pyridine-2-carboxamide
134	(3-amino-6-(4-methoxyphenyl)thieno[2,3-b]pyridin-2-yl)(4-methoxyphenyl)methanone
135	(3-amino-4-(methoxymethyl)-6-methylthieno[2,3-b]pyridin-2-yl)(p-tolyl)methanone
136	(2S,6S)-1-((S)-3-(9H-carbazol-9-yl)-2-hydroxypropyl)-2,6-dimethylpiperidinium
137	1-(2-(5-(furan-2-yl)-4-phenyl-4H-1,2,4-triazol-3-ylthio)ethyl)piperidinium
138	(S)-N,N-diethyl-2-(4-oxo-3-p-tolyl-1,2,3,4-tetrahydroquinazolin-2-ylthio)ethanaminium
139	(R)-N,N-diethyl-2-(4-oxo-3-p-tolyl-1,2,3,4-tetrahydroquinazolin-2-ylthio)ethanaminium
140	ethyl 4-amino-5-benzoyl-2-(2-methoxyphenylamino)thiophene-3-carboxylate
141	(3-amino-6-(3-methoxyphenyl)thieno[2,3-b]pyridin-2-yl)(3,4-dimethoxyphenyl)methanone
142	ethyl 3-amino-4-(furan-2-yl)-6-p-tolylfuro[2,3-b]pyridine-2-carboxylate
143	ethyl 3-amino-4-(furan-2-yl)-6-p-tolylfuro[2,3-b]pyridine-2-carboxylate
144	(R)-3-(2-phenylhydrazinyl)-1-(4-(piperidin-1-yl)phenyl)pyrrolidine-2,5-dione
145	(1S,2R,6R)-2-((R)-2-hydroxy-2-phenylethyl)-1-methyl-6-(2-oxo-2-phenylethyl)piperidinium
146	(5-amino-4-methyl-2-phenylthieno[2,3-d]pyrimidin-6-yl)(4-methoxyphenyl)methanone
147	4-(4-acetylphenyl)-1-(4-(methoxycarbonyl)benzyl)piperazin-1-ium
148	4-(2-ethoxyphenyl)-1-(4-(methoxycarbonyl)benzyl)piperazin-1-ium
149	4-(4-acetylphenyl)-1-((2-methoxynaphthalen-1-yl)methyl)piperazin-1-ium
150	4-(4-acetylphenyl)-1-((4-methoxynaphthalen-1-yl)methyl)piperazin-1-ium
151	(S)-1-(2-hydroxy-3-(4-isopropyl-3-methylphenoxy)propyl)-4-phenylpiperazin-1-ium
152	(3-tert-butyl-6-oxo-1-phenyl-6,7-dihydro-1H-pyrazolo[3,4-b]pyridin-5-yl)-N-(furan-2-ylmethyl)methanaminium
153	(3-tert-butyl-6-hydroxy-1-phenyl-1H-pyrazolo[3,4-b]pyridin-5-yl)-N-(furan-2-ylmethyl)methanaminium
154	(3S,5S)-1-((S)-3-(9H-carbazol-9-yl)-2-hydroxypropyl)-3,5-dimethylpiperidinium
155	1-(2-(4-oxo-3-phenyl-3,4-dihydroquinazolin-2-ylthio)ethyl)piperidinium
156	(2-(benzylthiomethyl)-3-(ethoxycarbonyl)-5-hydroxybenzofuran-4-yl)-N,N-dimethylmethanaminium
157	1-(2-(5-cyano-2,4'-bipyridin-6-ylthio)ethyl)piperidinium
158	2-(5-(benzyloxycarbonyl)-2,4-dimethyl-1H-pyrrol-3-yl)-N,N-diethylethanaminium
159	(1r,4r)-4-benzyl-1-((7-methoxy-2-oxo-2H-chromen-4-yl)methyl)piperidinium
160	N,N-dimethyl-2-(4-(6-phenylpyrimidin-4-ylamino)benzoyloxy)ethanaminium
161	1-methyl-4-(4-(6-phenylpyrimidin-4-ylamino)phenyl)piperazin-1-ium
162	(E)-5-(1-(azepan-1-ylamino)ethylidene)-3-benzyl-6-hydroxypyrimidine-2,4(3H,5H)-dione
163	4-(furan-2-carbonyl)-1-(2-(naphthalen-1-yloxy)ethyl)piperazin-1-ium
164	(R)-1-(3,4-dimethoxyphenethyl)-3-(2-phenylhydrazinyl)pyrrolidine-2,5-dione
165	(S)-1-(3,4-dimethoxyphenethyl)-3-(2-phenylhydrazinyl)pyrrolidine-2,5-dione
166	1-((2-(ethoxycarbonyl)benzofuran-3-yl)methyl)-4-phenylpiperazin-1-ium
167	2-(3-(4-methoxyphenyl)-4-oxo-3,4-dihydroquinazolin-2-ylthio)-N,N-dimethylethanaminium
168	N,N-diethyl-2-(4-oxo-3-o-tolyl-3,4-dihydroquinazolin-2-ylthio)ethanaminium
169	N,N-dimethyl-2-(4-(2-methylbenzo[d]thiazol-6-ylamino)quinazolin-2-yl)ethanaminium
170	N,N-dimethyl-2-(4-(2-methylbenzo[d]thiazol-5-ylamino)quinazolin-2-yl)ethanaminium
171	(1R,3s,5S,8s)-3-(2-hydroxy-2,2-diphenylacetoxy)-8-methyl-8-azonia-bicyclo[3.2.1]octane
172	(5-hydroxy-3-(4-methoxybenzoyl)naphtho[1,2-b]furan-4-yl)-N,N-dimethylmethanaminium
173	((3R,5R)-2-methyl-3-phenylisoxazolidin-5-yl)methyl 4-methoxybenzoate
174	3-amino-N-benzyl-4-(methoxymethyl)-N,6-dimethylthieno[2,3-b]pyridine-2-carboxamide
175	(1S,3r,5R,8s)-8-(2-(4-benzylphenoxy)ethyl)-3-(methoxycarbonyl)-8-azonia-bicyclo[3.2.1]octane
176	(1R,3s,5S,9s)-9-(2-hydroxy-2,2-diphenylacetoxy)-3-methyl-3-azonia-bicyclo[3.3.1]nonane
177	(E)-1-(3-(hydroxyimino)-3-(3-methylthiophen-2-yl)propyl)-4-(2-methoxyphenyl)piperazin-1-ium
178	(2S,3S)-5-amino-N-(3-phenylpropyl)-N-propyl-1,2,3,4-tetrahydronaphthalen-2-aminium
179	(E)-1-(2-(2-(4-methoxybenzylideneamino)-1H-benzo[d]imidazol-1-yl)ethyl)piperidinium
180	(1r,4r)-4-(2,2-diphenyl-2-propoxyacetoxy)-1-methylpiperidinium
181	1-(4-(pyridin-4-yl)butyl)-4-(pyrimidin-2-yl)piperazin-1-ium
182	(1r,4r)-1-(2-cyanoethyl)-4-((1-methyl-1H-indole-3-carbonyloxy)methyl)piperidinium
183	(R)-N-methyl-N-(3-(3-(1-methyl-1H-indol-3-yl)-1,2,4-oxadiazol-5-yl)propyl)butan-1-aminium
184	(S)-4-(1-(2-aminophenyl)-3-oxoisoindolin-2-yl)-N,N-diethylbutan-1-aminium
185	3-(6-ethoxy-3-oxo-2-phenyl-2,3-dihydropyridazin-4-ylamino)-N,N-dimethylpropan-1-aminium
